# Supplementary material for: Ammonium benzene­phospho­nate
Source: Acta Crystallogr Sect E Struct Rep Online. 2008 Jul 26;64(Pt 8):o1607. doi: 10.1107/S1600536808023143 (PMC2962219; doi:10.1107/S1600536808023143)
Supplement: Supplementary file 1 [file e-64-o1607-sup1.cif]

##############################################################################
###                                                                        ###
###        Electronic paper (Acta Crystallographica Section E)             ###
###                                                                        ###
##############################################################################
#                                                                            #
# This CIF contains the data in a paper accepted for publication in Acta     #
# Crystallographica Section E. It conforms to the requirements of Notes      #
# for Authors for Section E, and has been peer reviewed under the auspices   #
# of the IUCr Commission on Journals.                                        #
#                                                                            #
# Full details of the Crystallographic Information File format               #
# are given in the paper "The Crystallographic Information File (CIF):       #
# a New Standard Archive File for Crystallography" by S. R. Hall, F. H.      #
# Allen and I. D. Brown [Acta Cryst. (1991), A47, 655-685].                  #
#                                                                            #
# The current version of the core CIF dictionary is obtainable from          #
# ftp://ftp.iucr.org/pub/cif_core.dic. The current version number is 2.4.    #
#                                                                            #
# Software is freely available for graphical display of the structure(s) in  #
# this CIF.  For information consult the CIF home page http://www.iucr.org/  #
# cif/home.html                                                              #
#                                                                            #
# This file may be used for bona fide research purposes within the           #
# scientific community so long as proper attribution is given to the journal # 
# article from which it was obtained.                                        #
#                                                                            #
##############################################################################
                                             
data_I
_audit_creation_method     SHELXL97
_chemical_name_systematic
;
Ammonium benzenephosphonate
;
_chemical_name_common     ?
_chemical_formula_moiety     'H4 N + , C6 H6 O3 P -'
_chemical_formula_sum     'C6 H10 N O3 P'
_chemical_formula_iupac     'N H4 + , C6 H6 O3 P -'
_chemical_formula_weight     175.12
_chemical_melting_point     ?
_symmetry_cell_setting     orthorhombic
_symmetry_space_group_name_H-M     'P b c n'
_symmetry_space_group_name_Hall     '-P 2n 2ab'
loop_
    _symmetry_equiv_pos_as_xyz
    'x, y, z'
    '-x+1/2, -y+1/2, z+1/2'
    'x+1/2, -y+1/2, -z'
    '-x, y, -z+1/2'
    '-x, -y, -z'
    'x-1/2, y-1/2, -z-1/2'
    '-x-1/2, y-1/2, z'
    'x, -y, z-1/2'
_cell_length_a     31.122(2)
_cell_length_b     7.1249(5)
_cell_length_c     7.9441(5)
_cell_angle_alpha     90.00
_cell_angle_beta     90.00
_cell_angle_gamma     90.00
_cell_volume     1761.5(2)
_cell_formula_units_Z     8
_cell_measurement_reflns_used     3647
_cell_measurement_theta_min     2.6
_cell_measurement_theta_max     27.5
_cell_measurement_temperature     293(2)
_exptl_crystal_description     block
_exptl_crystal_colour     colorless
_exptl_crystal_size_max     0.4
_exptl_crystal_size_mid     0.4
_exptl_crystal_size_min     0.2
_exptl_crystal_density_diffrn     1.321
_exptl_crystal_density_meas     ?
_exptl_crystal_density_method     'not measured'
_exptl_crystal_F_000     736
_exptl_absorpt_coefficient_mu     0.274
_exptl_absorpt_correction_type     multi-scan
_exptl_absorpt_process_details     '(SADABS; Sheldrick, 1996)'
_exptl_absorpt_correction_T_min     0.807
_exptl_absorpt_correction_T_max     0.947
_diffrn_ambient_temperature     293(2)
_diffrn_radiation_type     MoK\a
_diffrn_radiation_wavelength     0.71073
_diffrn_radiation_source     'fine-focus sealed tube'
_diffrn_radiation_monochromator     graphite
_diffrn_measurement_device_type     'Bruker SMART 1000'
_diffrn_measurement_method     '\f and \w'
_diffrn_detector_area_resol_mean     ?
_diffrn_reflns_number     7880
_diffrn_reflns_av_R_equivalents     0.0268
_diffrn_reflns_av_sigmaI/netI     0.0207
_diffrn_reflns_theta_min     1.31
_diffrn_reflns_theta_max     25.03
_diffrn_reflns_theta_full     25.03
_diffrn_measured_fraction_theta_max     1.000
_diffrn_measured_fraction_theta_full     1.000
_diffrn_reflns_limit_h_min     -37
_diffrn_reflns_limit_h_max     30
_diffrn_reflns_limit_k_min     -8
_diffrn_reflns_limit_k_max     6
_diffrn_reflns_limit_l_min     -9
_diffrn_reflns_limit_l_max     9
_diffrn_standards_number     0
_diffrn_standards_interval_count     0
_diffrn_standards_interval_time     0
_diffrn_standards_decay_%     0
_reflns_number_total     1565
_reflns_number_gt     1540
_reflns_threshold_expression     I>2\s(I)
_refine_ls_structure_factor_coef     Fsqd
_refine_ls_matrix_type     full
_refine_ls_R_factor_all     0.0676
_refine_ls_R_factor_gt     0.0664
_refine_ls_wR_factor_gt     0.1725
_refine_ls_wR_factor_ref     0.1733
_refine_ls_goodness_of_fit_ref     1.270
_refine_ls_restrained_S_all     1.265
_refine_ls_number_reflns     1565
_refine_ls_number_parameters     120
_refine_ls_number_restraints     11
_refine_ls_hydrogen_treatment     mixed
_refine_ls_weighting_scheme     calc
_refine_ls_weighting_details
        'calc w = 1/[\s^2^(Fo^2^)+(0.073P)^2^+2.2855P] where P=(Fo^2^+2Fc^2^)/3'
_atom_sites_solution_hydrogens     geom
_atom_sites_solution_primary     direct
_atom_sites_solution_secondary     difmap
_refine_ls_shift/su_max     0.001
_refine_ls_shift/su_mean     0.000
_refine_diff_density_max     0.311
_refine_diff_density_min     -0.394
_refine_ls_extinction_method     none
_refine_ls_extinction_coef     ?
loop_
    _atom_type_symbol
    _atom_type_description
    _atom_type_scat_dispersion_real
    _atom_type_scat_dispersion_imag
    _atom_type_scat_source
    'C' 'C' 0.0033 0.0016
                         'International Tables Vol C Tables 4.2.6.8 and 6.1.1.4'
    'H' 'H' 0.0000 0.0000
                         'International Tables Vol C Tables 4.2.6.8 and 6.1.1.4'
    'N' 'N' 0.0061 0.0033
                         'International Tables Vol C Tables 4.2.6.8 and 6.1.1.4'
    'O' 'O' 0.0106 0.0060
                         'International Tables Vol C Tables 4.2.6.8 and 6.1.1.4'
    'P' 'P' 0.1023 0.0942
                         'International Tables Vol C Tables 4.2.6.8 and 6.1.1.4'
_computing_data_collection     'SMART (Bruker, 2000)'
_computing_cell_refinement     'SAINT (Bruker, 2000)'
_computing_data_reduction     'SAINT (Bruker, 2000)'
_computing_structure_solution     'SHELXS97 (Sheldrick, 2008)'
_computing_structure_refinement     'SHELXL97 (Sheldrick, 2008)'
_computing_molecular_graphics     'X-SEED (Barbour, 2001)'
_computing_publication_material     'publCIF (Westrip, 2008)'
loop_
    _atom_site_type_symbol
    _atom_site_label
    _atom_site_fract_x
    _atom_site_fract_y
    _atom_site_fract_z
    _atom_site_U_iso_or_equiv
    _atom_site_adp_type
    _atom_site_calc_flag
    _atom_site_refinement_flags
    _atom_site_occupancy
    _atom_site_disorder_assembly
    _atom_site_disorder_group
    P P1 0.42250(3) 0.69330(12) 0.59684(10) 0.0317(3) Uani d . 1 . .
    O O1 0.45014(8) 0.6911(4) 0.4300(3) 0.0410(7) Uani d D 1 . .
    H H1 0.4413(14) 0.607(4) 0.363(4) 0.056(13) Uiso d D 1 . .
    O O2 0.43772(8) 0.8608(3) 0.6936(3) 0.0403(6) Uani d . 1 . .
    O O3 0.42584(8) 0.5088(3) 0.6853(3) 0.0431(7) Uani d . 1 . .
    N N1 0.46015(10) 0.8111(4) 1.0270(4) 0.0373(7) Uani d D 1 . .
    H H11 0.4547(9) 0.827(4) 0.9228(14) 0.053(13) Uiso d D 1 . .
    H H12 0.4455(8) 0.720(3) 1.065(3) 0.052(13) Uiso d D 1 . .
    H H13 0.4869(4) 0.786(4) 1.038(4) 0.043(11) Uiso d D 1 . .
    H H14 0.4541(9) 0.910(2) 1.081(3) 0.048(12) Uiso d D 1 . .
    C C1 0.36793(11) 0.7216(5) 0.5282(5) 0.0381(8) Uani d . 1 . .
    C C2 0.33569(14) 0.6096(7) 0.5945(6) 0.0566(11) Uani d . 1 . .
    H H2 0.3423 0.5194 0.6751 0.068 Uiso calc R 1 . .
    C C3 0.29380(15) 0.6318(9) 0.5410(8) 0.0742(15) Uani d . 1 . .
    H H3 0.2722 0.5584 0.5879 0.089 Uiso calc R 1 . .
    C C4 0.28380(16) 0.7611(9) 0.4195(8) 0.0802(16) Uani d . 1 . .
    H H4 0.2556 0.7725 0.3822 0.096 Uiso calc R 1 . .
    C C5 0.31517(17) 0.8734(8) 0.3528(7) 0.0755(15) Uani d . 1 . .
    H H5 0.3082 0.9619 0.2711 0.091 Uiso calc R 1 . .
    C C6 0.35723(14) 0.8548(6) 0.4073(6) 0.0565(11) Uani d . 1 . .
    H H6 0.3785 0.9320 0.3627 0.068 Uiso calc R 1 . .
loop_
    _atom_site_aniso_label
    _atom_site_aniso_U_11
    _atom_site_aniso_U_22
    _atom_site_aniso_U_33
    _atom_site_aniso_U_12
    _atom_site_aniso_U_13
    _atom_site_aniso_U_23
    P1 0.0411(5) 0.0288(5) 0.0252(5) -0.0007(3) -0.0013(3) 0.0022(3)
    O1 0.0427(14) 0.0516(16) 0.0289(13) -0.0082(12) -0.0003(11) -0.0042(11)
    O2 0.0564(15) 0.0319(12) 0.0326(13) -0.0039(11) -0.0083(11) -0.0017(10)
    O3 0.0605(16) 0.0326(13) 0.0362(13) 0.0034(12) -0.0034(11) 0.0064(11)
    N1 0.0479(19) 0.0322(16) 0.0318(16) -0.0016(13) -0.0031(14) 0.0005(13)
    C1 0.0419(19) 0.0355(18) 0.0369(19) 0.0011(15) 0.0009(15) -0.0046(15)
    C2 0.054(2) 0.060(3) 0.056(3) -0.008(2) 0.001(2) 0.002(2)
    C3 0.041(2) 0.092(4) 0.089(4) -0.011(2) 0.004(2) -0.011(3)
    C4 0.045(3) 0.099(4) 0.097(4) 0.016(3) -0.018(3) -0.019(4)
    C5 0.066(3) 0.078(3) 0.082(3) 0.017(3) -0.026(3) 0.011(3)
    C6 0.055(3) 0.055(2) 0.060(3) 0.005(2) -0.011(2) 0.014(2)
loop_
    _geom_bond_atom_site_label_1
    _geom_bond_atom_site_label_2
    _geom_bond_site_symmetry_2
    _geom_bond_distance
    _geom_bond_publ_flag
    P1 O3 . 1.494(2) ?
    P1 O2 . 1.497(2) ?
    P1 O1 . 1.580(3) ?
    P1 C1 . 1.795(4) ?
    O1 H1 . 0.850(10)
                    ?
    N1 H11 . 0.850(10)
                     ?
    N1 H12 . 0.850(10)
                     ?
    N1 H13 . 0.850(10)
                     ?
    N1 H14 . 0.850(10)
                     ?
    C1 C2 . 1.386(6) ?
    C1 C6 . 1.391(5) ?
    C2 C3 . 1.380(7) ?
    C2 H2 . 0.9300 ?
    C3 C4 . 1.370(8) ?
    C3 H3 . 0.9300 ?
    C4 C5 . 1.369(8) ?
    C4 H4 . 0.9300 ?
    C5 C6 . 1.385(6) ?
    C5 H5 . 0.9300 ?
    C6 H6 . 0.9300 ?
loop_
    _geom_angle_atom_site_label_1
    _geom_angle_atom_site_label_2
    _geom_angle_atom_site_label_3
    _geom_angle_site_symmetry_1
    _geom_angle_site_symmetry_3
    _geom_angle
    _geom_angle_publ_flag
    O3 P1 O2 . . 115.98(14) ?
    O3 P1 O1 . . 110.38(14) ?
    O2 P1 O1 . . 105.45(14) ?
    O3 P1 C1 . . 107.91(16) ?
    O2 P1 C1 . . 111.44(16) ?
    O1 P1 C1 . . 105.14(15) ?
    P1 O1 H1 . . 111(3) ?
    H11 N1 H12 . . 109.6(14) ?
    H11 N1 H13 . . 108.8(14) ?
    H12 N1 H13 . . 109.2(14) ?
    H11 N1 H14 . . 109.7(14) ?
    H12 N1 H14 . . 110.1(14) ?
    H13 N1 H14 . . 109.5(14) ?
    C2 C1 C6 . . 118.8(4) ?
    C2 C1 P1 . . 120.3(3) ?
    C6 C1 P1 . . 120.9(3) ?
    C3 C2 C1 . . 120.1(5) ?
    C3 C2 H2 . . 120.0 ?
    C1 C2 H2 . . 120.0 ?
    C4 C3 C2 . . 120.6(5) ?
    C4 C3 H3 . . 119.7 ?
    C2 C3 H3 . . 119.7 ?
    C5 C4 C3 . . 120.3(5) ?
    C5 C4 H4 . . 119.9 ?
    C3 C4 H4 . . 119.9 ?
    C4 C5 C6 . . 119.8(5) ?
    C4 C5 H5 . . 120.1 ?
    C6 C5 H5 . . 120.1 ?
    C5 C6 C1 . . 120.5(4) ?
    C5 C6 H6 . . 119.8 ?
    C1 C6 H6 . . 119.8 ?
loop_
    _geom_torsion_atom_site_label_1
    _geom_torsion_atom_site_label_2
    _geom_torsion_atom_site_label_3
    _geom_torsion_atom_site_label_4
    _geom_torsion_site_symmetry_1
    _geom_torsion_site_symmetry_2
    _geom_torsion_site_symmetry_3
    _geom_torsion_site_symmetry_4
    _geom_torsion
    _geom_torsion_publ_flag
    O3 P1 C1 C2 . . . . 15.9(4) ?
    O2 P1 C1 C2 . . . . -112.6(3) ?
    O1 P1 C1 C2 . . . . 133.7(3) ?
    O3 P1 C1 C6 . . . . -163.7(3) ?
    O2 P1 C1 C6 . . . . 67.8(4) ?
    O1 P1 C1 C6 . . . . -45.9(4) ?
    C6 C1 C2 C3 . . . . -0.3(7) ?
    P1 C1 C2 C3 . . . . -179.9(4) ?
    C1 C2 C3 C4 . . . . 1.5(8) ?
    C2 C3 C4 C5 . . . . -1.7(9) ?
    C3 C4 C5 C6 . . . . 0.6(9) ?
    C4 C5 C6 C1 . . . . 0.6(8) ?
    C2 C1 C6 C5 . . . . -0.8(7) ?
    P1 C1 C6 C5 . . . . 178.8(4) ?
loop_
    _geom_hbond_atom_site_label_D
    _geom_hbond_atom_site_label_H
    _geom_hbond_atom_site_label_A
    _geom_hbond_site_symmetry_A
    _geom_hbond_distance_DH
    _geom_hbond_distance_HA
    _geom_hbond_distance_DA
    _geom_hbond_angle_DHA
    _geom_hbond_publ_flag
    O1 H1 O3 8_565 0.850(10)
                           1.71(2) 2.526(3) 163(4) yes
    N1 H11 O2 . 0.850(10)
                        1.910(10)
                                2.762(4) 175(3) yes
    N1 H12 O3 8_566 0.850(10)
                            1.990(10)
                                    2.814(4) 164(3) yes
    N1 H13 O1 4_656 0.850(10)
                            2.09(2) 2.940(4) 173(3) yes
    N1 H14 O2 8_576 0.850(10)
                            1.930(10)
                                    2.775(4) 177(3) yes
data_global
_journal_date_recd_electronic     2008-07-22
_journal_date_accepted     2008-07-22
_journal_name_full     'Acta Crystallographica, Section E'
_journal_year     2008
_journal_volume     64
_journal_issue      8
_journal_page_first     o1607
_journal_page_last     o1607
_journal_paper_category     QO
_journal_coeditor_code     XU2441
_publ_contact_author_name     'Dr Seik Weng Ng'
_publ_contact_author_address
;
Department of Chemistry
University of Malaya
50603 Kuala Lumpur
Malaysia
;
_publ_contact_author_email     seikweng@um.edu.my
_publ_contact_author_fax     603-7967-6778
_publ_contact_author_phone     603-7967-4193
_publ_section_title
;
Ammonium benzenephosphonate
;
loop_
    _publ_author_name
    _publ_author_address
    'Lin, Zhen'
;
Shanxi Vocational and Technical College of Biological Applications
Taiyuan 030031
Shanxi
People's Republic of China
;
    'Lei, Xiu-Qing'
;
Institute of Applied Chemistry
Shanxi University
Taiyuan 030006
People's Republic of China
;
    'Bai, Sheng-Di'
;
Institute of Applied Chemistry
Shanxi University
Taiyuan 030006
People's Republic of China
;
    'Ng, Seik Weng'
;
Department of Chemistry
University of Malaya
50603 Kuala Lumpur
Malaysia
;
