# Supplementary material for: Ammonium benzene­phospho­nate
Source: Acta Crystallogr Sect E Struct Rep Online. 2008 Jul 26;64(Pt 8):o1607. doi: 10.1107/S1600536808023143 (PMC2962219; doi:10.1107/S1600536808023143)
Supplement: Supplementary file 2 [file e-64-o1607-Isup2.hkl]

# 
# h,k,l, Fc-squared, Fo-squared, sigma(Fo-squared) and status flag 
# 
data_I
_shelx_title '  Pbcn' 
_shelx_refln_list_code          4 
_shelx_F_calc_maximum      245.58 
_exptl_crystal_F_000       736.00 
_reflns_d_resolution_high  0.8398 
 
loop_ 
 _symmetry_equiv_pos_as_xyz 
 'x, y, z' 
 '-x+1/2, -y+1/2, z+1/2' 
 'x+1/2, -y+1/2, -z' 
 '-x, y, -z+1/2' 
 '-x, -y, -z' 
 'x-1/2, y-1/2, -z-1/2' 
 '-x-1/2, y-1/2, z' 
 'x, -y, z-1/2' 
 
_cell_length_a    31.1220 
_cell_length_b     7.1249 
_cell_length_c     7.9441 
_cell_angle_alpha  90.000 
_cell_angle_beta   90.000 
_cell_angle_gamma  90.000 
 
_shelx_F_squared_multiplier     1.000 
 
loop_ 
 _refln_index_h 
 _refln_index_k 
 _refln_index_l 
 _refln_F_squared_calc 
 _refln_F_squared_meas 
 _refln_F_squared_sigma 
 _refln_observed_status 
   2   0   0    11148.72     5161.54     92.09 o 
   4   0   0     3069.00     3524.49     45.26 o 
   6   0   0    13184.72    13138.99    151.62 o 
   8   0   0    60309.57    45294.26    732.48 o 
  10   0   0    13121.69    12973.14    239.23 o 
  12   0   0      473.32      522.56     12.04 o 
  14   0   0    14414.47    15243.67    178.10 o 
  16   0   0     1120.20     1258.96     46.54 o 
  18   0   0      533.65      531.78     17.50 o 
  20   0   0     1367.82     1246.36     20.44 o 
  22   0   0        3.51        5.22      3.08 o 
  24   0   0     1714.58     1518.08     44.28 o 
  26   0   0      447.39      414.23     26.14 o 
  28   0   0      638.34      567.11     32.21 o 
  30   0   0      136.04      123.98     15.81 o 
  32   0   0      789.23      670.16     38.32 o 
  34   0   0      532.79      568.69     36.46 o 
  36   0   0        0.61       14.00      9.65 o 
   1   1   0     2325.04     2740.53     34.14 o 
   3   1   0      128.10      105.96      2.36 o 
   5   1   0     1805.86     1892.43     16.52 o 
   7   1   0     5441.87     5871.14     45.13 o 
   9   1   0      104.98      100.28      2.73 o 
  11   1   0     1239.71     1177.61     12.76 o 
  13   1   0     5227.54     5692.01     45.94 o 
  15   1   0      127.05      114.98      3.41 o 
  17   1   0      434.77      465.38      7.79 o 
  19   1   0       73.40       60.17      3.82 o 
  21   1   0     1664.76     1568.97     47.84 o 
  23   1   0       60.80       58.85      6.67 o 
  25   1   0     1274.29     1213.59     32.80 o 
  27   1   0        1.28        2.78      4.10 o 
  29   1   0        6.93        7.44      4.41 o 
  31   1   0       99.43       86.72     14.20 o 
  33   1   0      341.13      284.97     18.59 o 
  35   1   0       15.66       21.78      7.51 o 
   0   2   0    25481.80    23996.91    374.33 o 
   2   2   0     2595.32     2461.09     34.52 o 
   4   2   0      289.42      287.58      7.09 o 
   6   2   0     1649.56     1535.44     15.82 o 
   8   2   0      539.71      409.37      6.84 o 
  10   2   0     1592.21     1726.37     17.88 o 
  12   2   0     2996.08     3401.44     30.57 o 
  14   2   0      631.64      647.82      9.68 o 
  16   2   0       21.46       17.19      2.58 o 
  18   2   0      128.21      138.69      5.79 o 
  20   2   0       40.52       36.26      3.83 o 
  22   2   0      619.95      547.40     12.91 o 
  24   2   0      743.96      656.86     24.28 o 
  26   2   0       15.31       19.89      5.92 o 
  28   2   0       58.77       80.67     10.39 o 
  30   2   0      214.73      170.06     12.92 o 
  32   2   0      157.55      155.88     13.12 o 
  34   2   0      168.55      158.96     14.69 o 
  36   2   0       17.25       25.81      8.83 o 
   1   3   0      111.14      151.02      7.14 o 
   3   3   0      144.27      146.79      6.95 o 
   5   3   0      441.34      378.42      9.84 o 
   7   3   0      442.93      355.23      9.55 o 
   9   3   0      431.09      470.48      9.84 o 
  11   3   0      620.58      659.40     10.67 o 
  13   3   0      322.66      264.96      6.41 o 
  15   3   0       21.11       31.64      3.82 o 
  17   3   0      160.23      136.37      6.03 o 
  19   3   0       79.72       76.39      5.03 o 
  21   3   0      316.42      331.77     10.16 o 
  23   3   0      522.21      456.12     14.80 o 
  25   3   0      875.67      803.54     20.97 o 
  27   3   0       73.51       82.53     10.42 o 
  29   3   0       78.91       78.44     10.68 o 
  31   3   0      347.82      303.27     25.52 o 
  33   3   0      366.40      322.45     19.52 o 
   0   4   0      146.59      155.23     11.82 o 
   2   4   0      332.44      371.87     13.10 o 
   4   4   0        0.00        0.71      1.95 o 
   6   4   0     1890.02     2056.95     30.94 o 
   8   4   0      477.11      505.06     13.19 o 
  10   4   0      220.71      226.25     15.14 o 
  12   4   0       63.10       58.42      8.05 o 
  14   4   0      343.56      374.44      9.68 o 
  16   4   0       43.80       48.72      5.49 o 
  18   4   0      240.29      225.04     10.09 o 
  20   4   0      669.84      626.55     14.95 o 
  22   4   0       29.11       31.86      5.03 o 
  24   4   0      194.77      160.46      9.03 o 
  26   4   0       97.04       98.48      7.59 o 
  28   4   0       19.02       21.49      5.25 o 
  30   4   0       32.83       38.74      7.00 o 
  32   4   0        4.42       20.60      6.48 o 
   1   5   0     4889.14     4688.17    271.55 o 
   3   5   0       53.56       66.98      7.18 o 
   5   5   0     4557.85     4613.33     61.48 o 
   7   5   0     4083.77     4165.61     54.49 o 
   9   5   0      835.24      780.96     18.60 o 
  11   5   0      433.44      435.69     13.45 o 
  13   5   0     2628.20     2567.20     51.87 o 
  15   5   0     2470.42     2446.21     50.73 o 
  17   5   0        9.95       19.08      3.77 o 
  19   5   0     2051.02     1919.87     44.92 o 
  21   5   0      248.44      252.84     11.80 o 
  23   5   0       22.25       30.92      4.93 o 
  25   5   0       88.00       99.99      8.92 o 
  27   5   0      284.43      277.57     13.16 o 
  29   5   0       15.18       28.32      5.34 o 
   0   6   0     2546.49     2551.62     69.39 o 
   2   6   0     1592.91     1510.23     35.49 o 
   4   6   0       20.92       29.10      4.79 o 
   6   6   0     1399.21     1335.37     27.62 o 
   8   6   0     1560.18     1538.66     30.13 o 
  10   6   0      172.11      161.68      8.58 o 
  12   6   0      183.21      182.81     12.03 o 
  14   6   0      403.04      379.48     18.40 o 
  16   6   0       41.53       54.49      7.48 o 
  18   6   0      237.05      266.78     15.41 o 
  20   6   0       60.16       84.89      9.93 o 
  22   6   0       11.00       21.54      4.45 o 
  24   6   0       29.76       46.37      7.31 o 
  26   6   0      286.02      279.21     16.71 o 
   1   7   0      606.26      554.47     18.10 o 
   3   7   0       27.99       33.84      5.30 o 
   5   7   0      357.05      328.29     13.72 o 
   7   7   0       64.26       77.96      7.71 o 
   9   7   0      157.23      146.49      8.89 o 
  11   7   0       14.47       22.70      4.64 o 
  13   7   0      180.84      161.86     11.69 o 
  15   7   0      356.75      299.10     16.98 o 
  17   7   0       13.35       19.60      7.84 o 
  19   7   0      134.36      147.81     12.16 o 
   0   8   0      186.55      192.90     17.89 o 
   2   8   0      362.08      316.32     14.34 o 
   4   8   0        0.60        5.17      2.78 o 
   6   8   0      294.24      294.59     13.87 o 
   8   8   0       99.55      111.74     16.01 o 
  10   8   0        2.48       11.66     10.55 o 
  12   8   0       31.21       50.61      8.60 o 
   1   1   1     1927.32     2175.40     15.38 o 
   2   1   1    40243.79    26416.13    411.33 o 
   3   1   1      595.66      635.90      6.13 o 
   4   1   1      221.74      190.31      2.72 o 
   5   1   1     5993.34     6242.07     44.15 o 
   6   1   1      657.96      844.36      7.05 o 
   7   1   1     2860.22     3127.65     21.15 o 
   8   1   1     4415.20     4075.91     25.07 o 
   9   1   1      881.17     1005.80      8.14 o 
  10   1   1     2322.66     2060.72     14.77 o 
  11   1   1     1410.38     1443.64     11.58 o 
  12   1   1     7120.16     7544.80     44.24 o 
  13   1   1     3874.09     4063.39     26.34 o 
  14   1   1      164.93      219.23      4.00 o 
  15   1   1      912.26      926.33      9.37 o 
  16   1   1     4210.64     4418.86     29.13 o 
  17   1   1        0.01        6.54      1.06 o 
  18   1   1      676.46      652.69      8.02 o 
  19   1   1      586.03      539.91      7.32 o 
  20   1   1       63.30       86.65      2.78 o 
  21   1   1     1396.87     1409.91     18.43 o 
  22   1   1      662.87      614.91     11.63 o 
  23   1   1      119.39      121.51      5.26 o 
  24   1   1       24.05       30.15      4.00 o 
  25   1   1      392.44      368.95     10.55 o 
  26   1   1       47.02       46.28      3.99 o 
  27   1   1       10.04       23.23      4.08 o 
  28   1   1       61.91       70.46      5.37 o 
  29   1   1       53.24       66.62      5.33 o 
  30   1   1      200.27      192.96      8.33 o 
  31   1   1        0.95        5.53      2.98 o 
  32   1   1       25.36       21.48      4.78 o 
  33   1   1       87.19      114.19      9.51 o 
  34   1   1      263.87      225.84     11.48 o 
  35   1   1        0.98       20.31      4.81 o 
  36   1   1      495.50      461.33     16.98 o 
   0   2   1     3371.01     3277.62     44.20 o 
   1   2   1     2754.57     2855.41     25.16 o 
   2   2   1     3450.97     4028.32     30.45 o 
   3   2   1     4223.50     4182.91     31.45 o 
   4   2   1     1383.72     1534.15     14.44 o 
   5   2   1     6646.44     6637.53     44.04 o 
   6   2   1     1639.70     1895.96     14.12 o 
   7   2   1     1688.27     1701.40     13.11 o 
   8   2   1       48.06       67.50      2.04 o 
   9   2   1      317.48      342.95      4.78 o 
  10   2   1     1155.50     1210.77     10.61 o 
  11   2   1      142.39      127.28      2.79 o 
  12   2   1      994.07     1079.49      9.24 o 
  13   2   1       98.39       95.95      2.18 o 
  14   2   1       13.95       17.67      1.54 o 
  15   2   1      145.12      131.09      3.32 o 
  16   2   1      404.56      388.16      6.04 o 
  17   2   1      264.76      269.48      5.05 o 
  18   2   1     1413.95     1371.12     13.23 o 
  19   2   1       30.76       27.95      2.59 o 
  20   2   1      478.94      451.35      8.74 o 
  21   2   1      284.33      231.70      6.27 o 
  22   2   1       13.36       15.18      2.11 o 
  23   2   1     1649.19     1558.03     20.82 o 
  24   2   1      318.09      261.69      8.77 o 
  25   2   1      295.60      250.14      7.70 o 
  26   2   1      325.71      304.53      9.76 o 
  27   2   1      478.63      414.20     13.54 o 
  28   2   1      121.17      116.29      7.74 o 
  29   2   1      116.04      113.31      8.13 o 
  30   2   1       31.65       38.85      6.05 o 
  31   2   1      340.42      279.79     11.86 o 
  32   2   1      148.10      127.64      9.07 o 
  33   2   1       11.32       18.67      3.91 o 
  34   2   1       53.15       61.26      7.28 o 
  35   2   1      131.24      137.41      9.38 o 
   1   3   1       52.76       72.32      3.52 o 
   2   3   1       61.63       85.85      3.42 o 
   3   3   1       94.83      110.34      3.89 o 
   4   3   1     1371.75     1502.78     17.41 o 
   5   3   1      233.74      225.11      5.31 o 
   6   3   1      123.46      146.96      4.24 o 
   7   3   1      189.40      223.69      4.93 o 
   8   3   1     1352.40     1450.41     14.75 o 
   9   3   1      109.68      133.64      3.37 o 
  10   3   1       35.35       68.02      2.53 o 
  11   3   1      519.47      503.28      6.91 o 
  12   3   1      577.76      594.91      7.68 o 
  13   3   1        5.27       14.47      1.75 o 
  14   3   1        3.11        9.38      1.82 o 
  15   3   1       20.42       34.04      2.38 o 
  16   3   1      435.20      475.66      8.60 o 
  17   3   1       90.58       91.33      3.43 o 
  18   3   1      217.66      218.48      6.12 o 
  19   3   1      842.31      798.67     12.46 o 
  20   3   1       72.95       75.14      4.13 o 
  21   3   1       29.28       35.02      3.25 o 
  22   3   1      332.37      294.07      7.52 o 
  23   3   1       28.65       41.90      3.06 o 
  24   3   1       60.32       63.08      3.57 o 
  25   3   1       39.32       46.81      4.09 o 
  26   3   1        0.77        8.40      1.95 o 
  27   3   1      111.76      117.75      7.45 o 
  28   3   1      101.48       93.20      7.73 o 
  29   3   1        1.64        4.87      2.40 o 
  30   3   1        8.54       15.68      3.55 o 
  31   3   1       49.18       62.97      7.15 o 
  32   3   1        0.79        8.08      3.23 o 
  33   3   1       20.86       26.71      6.34 o 
  34   3   1       28.10       41.30      5.98 o 
   0   4   1      167.61      160.37     11.30 o 
   1   4   1      892.62      945.16     15.97 o 
   2   4   1        2.72        6.21      1.63 o 
   3   4   1     6315.10     6615.13     56.20 o 
   4   4   1      178.46      186.45      5.99 o 
   5   4   1     4016.69     4216.10     36.68 o 
   6   4   1      320.90      272.48      6.74 o 
   7   4   1      209.58      178.03      5.39 o 
   8   4   1        0.13        5.03      1.29 o 
   9   4   1      203.45      210.38      5.84 o 
  10   4   1      305.45      291.68     11.56 o 
  11   4   1      325.05      330.08      7.32 o 
  12   4   1      473.95      470.67      8.35 o 
  13   4   1      194.69      190.24      5.76 o 
  14   4   1      447.78      439.75      8.03 o 
  15   4   1       21.91       34.73      2.64 o 
  16   4   1       50.54       58.80      3.81 o 
  17   4   1      264.98      242.76      6.68 o 
  18   4   1      868.98      838.65     13.38 o 
  19   4   1       62.10       59.74      3.92 o 
  20   4   1      403.21      392.80      9.05 o 
  21   4   1     1082.22      980.42     15.15 o 
  22   4   1        4.39       16.35      2.60 o 
  23   4   1      418.34      411.45      9.59 o 
  24   4   1      127.43      116.79      5.61 o 
  25   4   1       15.90       24.61      2.95 o 
  26   4   1      231.21      224.92      8.86 o 
  27   4   1      306.92      270.01      9.89 o 
  28   4   1      109.15      123.97      6.85 o 
  29   4   1      449.46      438.40     15.18 o 
  30   4   1       19.62       28.50      4.80 o 
  31   4   1      175.68      173.78     10.72 o 
  32   4   1       84.45      100.18      8.99 o 
   1   5   1      116.49       94.42      5.20 o 
   2   5   1      214.36      227.16      7.29 o 
   3   5   1      112.53      106.97      5.09 o 
   4   5   1       20.12       16.41      2.56 o 
   5   5   1       28.86       35.53      3.33 o 
   6   5   1       77.98       83.18      4.46 o 
   7   5   1      478.68      440.58     10.70 o 
   8   5   1        0.35        6.96      1.46 o 
   9   5   1       51.35       60.10      3.67 o 
  10   5   1      413.30      424.99      9.40 o 
  11   5   1        2.94       11.20      1.57 o 
  12   5   1       31.13       48.28      4.08 o 
  13   5   1       61.97       80.02      4.73 o 
  14   5   1        0.25       10.90      1.70 o 
  15   5   1       44.20       47.94      4.98 o 
  16   5   1       77.26       89.65      6.73 o 
  17   5   1       66.97       73.54      6.22 o 
  18   5   1        0.00       12.05      2.29 o 
  19   5   1       54.76       67.13      6.02 o 
  20   5   1        6.13       14.21      2.32 o 
  21   5   1      126.83      120.85      5.53 o 
  22   5   1       48.93       56.54      4.64 o 
  23   5   1       11.78       16.78      2.23 o 
  24   5   1       27.39       33.22      3.56 o 
  25   5   1        2.65        8.80      1.79 o 
  26   5   1        0.12        8.02      1.65 o 
  27   5   1       16.92       26.75      3.34 o 
  28   5   1        1.58       12.07      2.75 o 
  29   5   1        1.57       18.17      2.87 o 
   0   6   1      670.84      607.20     22.76 o 
   1   6   1      506.87      467.57     11.71 o 
   2   6   1      552.55      520.95     12.43 o 
   3   6   1     2694.25     2657.40     32.31 o 
   4   6   1       31.73       41.38      3.93 o 
   5   6   1      769.79      743.18     14.06 o 
   6   6   1     1205.14     1111.77     17.66 o 
   7   6   1        5.24       11.12      1.94 o 
   8   6   1      373.88      342.67      9.13 o 
   9   6   1       46.79       65.19      4.58 o 
  10   6   1        1.59        7.05      2.28 o 
  11   6   1      476.62      458.60     12.13 o 
  12   6   1      224.54      207.62      7.84 o 
  13   6   1      188.39      186.68      8.77 o 
  14   6   1      571.43      513.53     15.30 o 
  15   6   1       37.34       49.94      5.27 o 
  16   6   1       54.61       65.82      6.17 o 
  17   6   1      508.27      475.47     14.96 o 
  18   6   1       76.44       94.03      7.47 o 
  19   6   1       14.56       24.97      3.14 o 
  20   6   1      246.33      232.32     10.23 o 
  21   6   1      422.31      373.92     13.41 o 
  22   6   1       97.17      107.79      7.57 o 
  23   6   1       12.59       25.84      3.18 o 
  24   6   1       12.51       24.01      3.21 o 
  25   6   1       20.78       38.79      4.33 o 
   1   7   1      103.13      102.26      5.90 o 
   2   7   1       95.89      105.49      6.40 o 
   3   7   1        1.19        8.79      1.96 o 
   4   7   1      591.06      528.79     12.54 o 
   5   7   1      138.67      136.64      6.18 o 
   6   7   1        2.23       10.06      2.53 o 
   7   7   1      254.64      238.73      8.06 o 
   8   7   1      322.86      305.59      9.25 o 
   9   7   1        0.55       12.06      2.12 o 
  10   7   1      483.61      467.20     13.10 o 
  11   7   1      133.73      144.62      6.89 o 
  12   7   1      103.98      117.92      7.31 o 
  13   7   1      194.53      197.11      9.38 o 
  14   7   1       43.91       58.27      6.04 o 
  15   7   1       68.69       74.59      6.83 o 
  16   7   1      270.50      279.56     11.68 o 
  17   7   1       14.95       28.56      3.79 o 
  18   7   1      120.55      131.46      8.18 o 
  19   7   1      183.63      180.78      9.13 o 
  20   7   1        2.55       19.19      3.60 o 
   0   8   1       34.88       41.46      8.07 o 
   1   8   1       82.38       96.28      7.11 o 
   2   8   1       10.64       16.71      3.26 o 
   3   8   1      132.96      145.36      7.73 o 
   4   8   1        0.45        5.14      2.15 o 
   5   8   1        7.04        7.42      2.26 o 
   6   8   1       14.34       35.21      4.78 o 
   7   8   1        0.97        6.27      2.04 o 
   8   8   1       18.76       28.47      3.56 o 
   9   8   1        7.30       16.79      3.44 o 
  10   8   1        1.82       16.77      6.32 o 
  11   8   1       33.91       45.76      6.25 o 
   0   0   2    19430.94    17950.35    461.07 o 
   1   0   2     1003.79     1175.47     11.72 o 
   2   0   2        1.30       40.23      2.18 o 
   3   0   2    21468.82    20007.26    229.76 o 
   4   0   2      359.72      325.64      4.60 o 
   5   0   2     6137.04     6463.70     44.98 o 
   6   0   2      942.31     1223.48     12.82 o 
   7   0   2      509.25      517.07      7.36 o 
   8   0   2      451.19      647.35      8.62 o 
   9   0   2     9465.64     9812.67     74.09 o 
  10   0   2      964.42      904.70     11.20 o 
  11   0   2    10323.22    10979.41     82.98 o 
  12   0   2     6816.22     7623.21     60.06 o 
  13   0   2      250.60      224.91      5.08 o 
  14   0   2       11.22       10.99      1.40 o 
  15   0   2     5095.16     5325.34     45.01 o 
  16   0   2     1603.56     1611.45     18.01 o 
  17   0   2     3529.36     3420.58     38.00 o 
  18   0   2      140.66      143.08      5.96 o 
  19   0   2     1306.45     1297.67     20.13 o 
  20   0   2      200.29      201.59      7.22 o 
  21   0   2      391.59      360.53     12.36 o 
  22   0   2      678.41      694.57     24.46 o 
  23   0   2     5340.63     5301.62     56.23 o 
  24   0   2     1642.50     1586.72     34.08 o 
  25   0   2      301.08      336.52     13.08 o 
  26   0   2        6.97       12.55      4.31 o 
  27   0   2      238.22      234.31     17.24 o 
  28   0   2        1.36       14.26      3.53 o 
  29   0   2       30.47       46.06      6.08 o 
  30   0   2       26.03       44.49      6.91 o 
  31   0   2      804.77      758.57     23.63 o 
  32   0   2      253.63      264.06     16.86 o 
  33   0   2        0.04       12.32      3.76 o 
  34   0   2      116.97      137.47     14.57 o 
  35   0   2      122.83      144.19     15.51 o 
  36   0   2        0.00        7.63      6.64 o 
   1   1   2       29.77       41.40      2.09 o 
   2   1   2     9161.42     9808.52     80.58 o 
   3   1   2      801.81      755.01      7.24 o 
   4   1   2     1853.41     1972.15     15.57 o 
   5   1   2      660.09      744.99      6.78 o 
   6   1   2      148.35      151.30      3.75 o 
   7   1   2      380.54      395.11      4.73 o 
   8   1   2      615.05      644.21      6.48 o 
   9   1   2       11.46       15.86      1.19 o 
  10   1   2     2455.26     2632.63     18.13 o 
  11   1   2        1.40        4.13      0.91 o 
  12   1   2       48.30       67.32      2.58 o 
  13   1   2      101.22      139.92      3.53 o 
  14   1   2     1185.21     1250.90     12.45 o 
  15   1   2      157.65      140.68      3.80 o 
  16   1   2     2087.57     2088.33     18.11 o 
  17   1   2      187.19      192.07      4.49 o 
  18   1   2      421.00      414.23      6.87 o 
  19   1   2      194.86      180.82      5.07 o 
  20   1   2       71.43       71.35      3.64 o 
  21   1   2        6.89       11.76      1.97 o 
  22   1   2      669.93      614.55     10.45 o 
  23   1   2        2.15       10.36      2.21 o 
  24   1   2      400.59      372.21     10.99 o 
  25   1   2       20.37       22.51      3.08 o 
  26   1   2        6.72       20.09      2.75 o 
  27   1   2      187.28      155.63      6.36 o 
  28   1   2       76.38       91.94      5.40 o 
  29   1   2        0.32       11.52      2.26 o 
  30   1   2      201.11      164.54      6.89 o 
  31   1   2        0.00       10.39      2.10 o 
  32   1   2       16.62       27.62      4.03 o 
  33   1   2        4.41       12.36      4.03 o 
  34   1   2       28.49       33.24      5.37 o 
  35   1   2        4.93       11.09      3.68 o 
   0   2   2    18124.59    18052.58    451.02 o 
   1   2   2      293.91      322.65      4.99 o 
   2   2   2     2464.62     2616.38     22.16 o 
   3   2   2     1673.36     1507.52     14.85 o 
   4   2   2       93.39      125.53      3.49 o 
   5   2   2       30.27       74.20      2.75 o 
   6   2   2     1411.14     1622.47     14.14 o 
   7   2   2      507.49      544.62      6.48 o 
   8   2   2     1061.44     1030.54      9.74 o 
   9   2   2      550.34      507.44      6.32 o 
  10   2   2      719.41      729.79      7.94 o 
  11   2   2       93.84       73.36      2.30 o 
  12   2   2      330.57      387.67      5.43 o 
  13   2   2      425.37      450.40      7.09 o 
  14   2   2      752.70      787.29      9.95 o 
  15   2   2      277.69      236.37      5.21 o 
  16   2   2        6.05       11.89      1.63 o 
  17   2   2     1474.87     1397.14     15.26 o 
  18   2   2      233.71      217.07      9.22 o 
  19   2   2        0.01        7.88      1.42 o 
  20   2   2      304.43      268.28      5.97 o 
  21   2   2      579.60      534.62     16.50 o 
  22   2   2      106.51      110.47      5.02 o 
  23   2   2      468.25      456.28     10.55 o 
  24   2   2      398.84      345.62      9.28 o 
  25   2   2       81.18       91.63      5.14 o 
  26   2   2       75.40       76.54      5.22 o 
  27   2   2       91.57       93.96      6.01 o 
  28   2   2       80.12       95.24      6.12 o 
  29   2   2       63.59       81.55      6.39 o 
  30   2   2       10.63       20.04      3.17 o 
  31   2   2      121.37      140.48      8.36 o 
  32   2   2       70.78       67.77      7.29 o 
  33   2   2       11.05       20.31      3.90 o 
  34   2   2      160.46      159.78      8.31 o 
  35   2   2       26.92       43.41      9.53 o 
   1   3   2     3560.54     4125.09     36.78 o 
   2   3   2     1076.56     1124.34     14.60 o 
   3   3   2       82.67       76.98      3.24 o 
   4   3   2     2059.40     2390.19     22.47 o 
   5   3   2     1357.75     1481.51     16.20 o 
   6   3   2     1075.44     1136.58     12.94 o 
   7   3   2     4334.47     4610.37     34.87 o 
   8   3   2      871.86      800.99     10.54 o 
   9   3   2      891.65      892.65     11.28 o 
  10   3   2      491.52      505.06      7.08 o 
  11   3   2      144.43      135.16      3.68 o 
  12   3   2       65.70       76.82      2.71 o 
  13   3   2     1364.01     1306.14     14.24 o 
  14   3   2     1173.30     1148.58     24.11 o 
  15   3   2     2059.70     2009.62     20.36 o 
  16   3   2     2654.08     2592.26     23.08 o 
  17   3   2      198.22      197.72      5.17 o 
  18   3   2      180.73      195.60      5.21 o 
  19   3   2       88.24       82.70      3.97 o 
  20   3   2      377.85      365.00      8.33 o 
  21   3   2      428.07      410.62      9.80 o 
  22   3   2      759.92      677.89     17.96 o 
  23   3   2       11.06       17.07      2.39 o 
  24   3   2      261.75      253.41      8.25 o 
  25   3   2        3.17       12.39      2.16 o 
  26   3   2        3.33       15.56      2.37 o 
  27   3   2       21.57       26.94      3.04 o 
  28   3   2      143.14      143.05      6.76 o 
  29   3   2        0.95        6.81      3.31 o 
  30   3   2      270.36      236.16     13.01 o 
  31   3   2       29.52       45.76      7.45 o 
  32   3   2        0.04        6.81      3.63 o 
  33   3   2       32.39       37.38      7.72 o 
   0   4   2       34.81       45.93      4.38 o 
   1   4   2       23.07       29.18      2.88 o 
   2   4   2       95.31       95.47      4.22 o 
   3   4   2      597.07      592.17     11.04 o 
   4   4   2        0.67        3.49      1.26 o 
   5   4   2      100.12       95.90      4.23 o 
   6   4   2       23.46       39.53      3.07 o 
   7   4   2      102.65      108.78      4.23 o 
   8   4   2       20.67       33.57      2.71 o 
   9   4   2       39.73       37.58      2.74 o 
  10   4   2      132.77      121.20      4.12 o 
  11   4   2       48.83       61.01      3.24 o 
  12   4   2      153.93      157.32      5.44 o 
  13   4   2       36.20       37.40      3.19 o 
  14   4   2        0.59        6.79      1.31 o 
  15   4   2       54.72       59.51      3.18 o 
  16   4   2      241.33      225.16      5.88 o 
  17   4   2      945.62      885.82     12.71 o 
  18   4   2       89.47       93.01      4.40 o 
  19   4   2      141.31      138.99      5.76 o 
  20   4   2       30.01       38.86      4.38 o 
  21   4   2      386.64      352.35      9.60 o 
  22   4   2       79.36       88.94      5.01 o 
  23   4   2        6.95       21.73      2.58 o 
  24   4   2       61.97       64.46      4.91 o 
  25   4   2      150.18      153.14      7.31 o 
  26   4   2       89.16       88.57      5.77 o 
  27   4   2       17.11       26.33      3.94 o 
  28   4   2        6.34       14.07      2.84 o 
  29   4   2      144.83      153.08      8.95 o 
  30   4   2        0.72        7.30      3.48 o 
  31   4   2       25.34       32.06      5.60 o 
   1   5   2        2.46        4.22      1.43 o 
   2   5   2     1096.79     1038.91     17.92 o 
   3   5   2       49.85       61.88      4.50 o 
   4   5   2     2789.23     2705.60     30.63 o 
   5   5   2      248.85      254.07      7.75 o 
   6   5   2        0.08        9.15      1.75 o 
   7   5   2       19.96       24.10      3.74 o 
   8   5   2     2352.83     2311.18     25.99 o 
   9   5   2       38.19       54.17      3.99 o 
  10   5   2     1769.20     1705.18     24.18 o 
  11   5   2        5.51       13.26      2.14 o 
  12   5   2      611.56      545.36     12.52 o 
  13   5   2       49.25       67.14      4.95 o 
  14   5   2      409.89      396.29     11.16 o 
  15   5   2      155.30      150.47      6.38 o 
  16   5   2     2674.71     2593.56     33.63 o 
  17   5   2        3.29       14.82      2.39 o 
  18   5   2      921.24      851.33     17.50 o 
  19   5   2       69.81       87.58      5.83 o 
  20   5   2       32.13       51.18      4.89 o 
  21   5   2       19.60       25.49      2.95 o 
  22   5   2      737.76      699.35     14.91 o 
  23   5   2       27.16       38.14      3.93 o 
  24   5   2      514.55      499.66     12.57 o 
  25   5   2        7.71       17.73      2.26 o 
  26   5   2       36.75       49.24      6.09 o 
  27   5   2       13.26       18.57      3.43 o 
  28   5   2      144.82      172.61      9.94 o 
   0   6   2        0.74        2.05      2.59 o 
   1   6   2       93.89       97.22      5.59 o 
   2   6   2       43.09       57.62      5.86 o 
   3   6   2      603.89      572.65     13.02 o 
   4   6   2       52.10       60.55      4.44 o 
   5   6   2      761.14      710.27     13.70 o 
   6   6   2        3.36        9.93      1.89 o 
   7   6   2       65.37       73.93      4.59 o 
   8   6   2        4.61       14.56      2.06 o 
   9   6   2      882.71      856.55     17.23 o 
  10   6   2        8.74       18.35      2.57 o 
  11   6   2      295.95      289.79      9.58 o 
  12   6   2       27.01       33.78      4.01 o 
  13   6   2        1.40        9.33      1.74 o 
  14   6   2       94.62       95.48      5.45 o 
  15   6   2      251.85      254.42     10.41 o 
  16   6   2       77.82       94.36      6.70 o 
  17   6   2      312.44      290.04     14.80 o 
  18   6   2        7.46       15.62      3.50 o 
  19   6   2      121.52      128.98      7.19 o 
  20   6   2       32.57       41.87      4.80 o 
  21   6   2       97.12      110.08      6.82 o 
  22   6   2       22.78       36.14      4.56 o 
  23   6   2      233.07      237.45     15.19 o 
  24   6   2       40.68       51.85      5.66 o 
  25   6   2       50.19       65.60      6.46 o 
   1   7   2       41.60       56.65      5.87 o 
   2   7   2       59.49       63.65      6.15 o 
   3   7   2       46.84       45.83      5.38 o 
   4   7   2      241.35      215.09      8.66 o 
   5   7   2      166.41      151.24      7.17 o 
   6   7   2        2.00        9.63      2.09 o 
   7   7   2        7.84        6.62      2.84 o 
   8   7   2      159.34      149.78      9.65 o 
   9   7   2        5.09       11.45      2.34 o 
  10   7   2      126.10      125.78      8.41 o 
  11   7   2        2.23       11.08      2.41 o 
  12   7   2       37.83       53.09      4.30 o 
  13   7   2      101.82      119.55      7.80 o 
  14   7   2       23.17       42.31      4.73 o 
  15   7   2       51.59       67.53      5.56 o 
  16   7   2       88.29      103.05      7.35 o 
  17   7   2       18.13       40.16      4.73 o 
  18   7   2       73.94       93.61      7.10 o 
  19   7   2      129.57      141.43      8.15 o 
   0   8   2      447.07      433.02     21.56 o 
   1   8   2       45.40       50.04      6.09 o 
   2   8   2      342.37      311.24     11.29 o 
   3   8   2      127.53      140.99      7.74 o 
   4   8   2        0.86        6.35      2.22 o 
   5   8   2       29.71       45.02      6.04 o 
   6   8   2      230.00      200.16     10.20 o 
   7   8   2       49.31       62.18      6.81 o 
   8   8   2      292.99      283.85     12.38 o 
   9   8   2      159.78      172.91     10.52 o 
   1   1   3       58.02       81.40      2.36 o 
   2   1   3     1379.92     1308.77     12.12 o 
   3   1   3     1075.73     1196.39     13.46 o 
   4   1   3     3163.97     3344.04     23.30 o 
   5   1   3     3106.62     3357.16     20.87 o 
   6   1   3     2836.77     2904.96     18.47 o 
   7   1   3      177.55      139.99      2.53 o 
   8   1   3      224.58      243.70      3.97 o 
   9   1   3      236.46      286.00      4.46 o 
  10   1   3     1961.40     2242.50     16.80 o 
  11   1   3     7299.44     7653.99     45.65 o 
  12   1   3       17.91       37.12      2.26 o 
  13   1   3     3763.67     3786.63     25.65 o 
  14   1   3       22.68       40.75      2.30 o 
  15   1   3      305.83      281.35      5.52 o 
  16   1   3       45.68       69.58      2.93 o 
  17   1   3      625.82      530.07     12.14 o 
  18   1   3       94.36      118.14      4.17 o 
  19   1   3     3338.82     3225.21     28.92 o 
  20   1   3       13.07       30.39      2.66 o 
  21   1   3     2031.15     1957.53     21.21 o 
  22   1   3        4.39       16.33      1.96 o 
  23   1   3        0.78        8.63      1.75 o 
  24   1   3      184.73      202.60      6.45 o 
  25   1   3     1489.34     1374.80     22.25 o 
  26   1   3       91.62      100.52      5.10 o 
  27   1   3       93.88      112.35      5.59 o 
  28   1   3      129.69      159.27      6.60 o 
  29   1   3       78.21       87.10      5.98 o 
  30   1   3       33.06       43.88      4.68 o 
  31   1   3       37.40       51.43      5.08 o 
  32   1   3        0.89       20.84      3.72 o 
  33   1   3      303.73      287.15     10.99 o 
  34   1   3        7.79       25.71      4.94 o 
   0   2   3    11679.44    11882.07    244.86 o 
   1   2   3     1807.30     1985.23     17.06 o 
   2   2   3       44.42       75.83      5.00 o 
   3   2   3      372.06      462.81      6.74 o 
   4   2   3     1523.37     1595.68     15.94 o 
   5   2   3      739.39      818.21     10.40 o 
   6   2   3      121.45       98.70      3.14 o 
   7   2   3     1760.33     1770.09     15.59 o 
   8   2   3      916.36      970.09      9.48 o 
   9   2   3       19.01       29.52      1.74 o 
  10   2   3        1.06        4.55      1.06 o 
  11   2   3      121.17      126.28      3.19 o 
  12   2   3     1203.56     1295.56     12.14 o 
  13   2   3      925.12      908.68     10.89 o 
  14   2   3     2278.69     2279.85     20.05 o 
  15   2   3      809.08      791.22     15.61 o 
  16   2   3        9.60       17.75      1.80 o 
  17   2   3        0.92       12.08      1.58 o 
  18   2   3      904.63      866.36     11.54 o 
  19   2   3       15.26       25.82      2.25 o 
  20   2   3      681.48      680.10     12.31 o 
  21   2   3       27.71       31.90      3.18 o 
  22   2   3      329.53      310.77      8.38 o 
  23   2   3      136.36      136.69      8.06 o 
  24   2   3      143.66      135.27      6.37 o 
  25   2   3       20.48       30.12      3.76 o 
  26   2   3      209.36      192.88      7.86 o 
  27   2   3       80.01       88.87      6.35 o 
  28   2   3      205.43      199.46      8.14 o 
  29   2   3        9.93       13.59      2.87 o 
  30   2   3       18.97       35.78      4.95 o 
  31   2   3        0.95       13.23      3.52 o 
  32   2   3      107.61      116.09      6.82 o 
  33   2   3        6.48       16.52      3.54 o 
  34   2   3       26.79       57.03      6.62 o 
   1   3   3      320.71      328.75      5.74 o 
   2   3   3      571.14      591.76      8.14 o 
   3   3   3       33.57       31.70      1.88 o 
   4   3   3       14.85       10.04      1.65 o 
   5   3   3     2500.61     2567.99     24.47 o 
   6   3   3       93.71      126.97      4.29 o 
   7   3   3       50.99       45.04      2.89 o 
   8   3   3       61.57       56.90      3.04 o 
   9   3   3       26.86       28.21      2.39 o 
  10   3   3       32.47       30.55      2.43 o 
  11   3   3      405.00      388.44      9.57 o 
  12   3   3      167.05      161.18      4.95 o 
  13   3   3      515.06      514.80      9.39 o 
  14   3   3      204.81      180.67      5.48 o 
  15   3   3      835.88      780.17     12.18 o 
  16   3   3       18.57       22.82      2.46 o 
  17   3   3       36.94       49.75      3.31 o 
  18   3   3      320.74      287.29      7.23 o 
  19   3   3     1641.77     1527.52     18.79 o 
  20   3   3        9.56       24.39      2.43 o 
  21   3   3       10.15       24.70      2.41 o 
  22   3   3       27.53       33.86      4.15 o 
  23   3   3       21.33       27.72      3.67 o 
  24   3   3      113.56      115.25      6.40 o 
  25   3   3       34.71       43.05      4.76 o 
  26   3   3       26.48       34.86      4.21 o 
  27   3   3      197.65      180.18      7.92 o 
  28   3   3       49.64       59.59      5.67 o 
  29   3   3       11.68       26.48      3.50 o 
  30   3   3       65.10       77.25      7.57 o 
  31   3   3       14.57       33.25      4.28 o 
  32   3   3        4.43       10.71      3.69 o 
   0   4   3     2562.85     2715.82     47.05 o 
   1   4   3      192.00      200.67      6.19 o 
   2   4   3      429.27      382.70      8.75 o 
   3   4   3      179.88      201.45      6.22 o 
   4   4   3      613.26      623.29     12.20 o 
   5   4   3      161.47      181.94      5.55 o 
   6   4   3     1905.46     1878.07     21.06 o 
   7   4   3      465.90      444.54      8.52 o 
   8   4   3      407.22      383.91      7.90 o 
   9   4   3      578.03      521.18      9.39 o 
  10   4   3      225.59      228.82      6.85 o 
  11   4   3       49.76       61.68      4.07 o 
  12   4   3     1379.22     1357.14     18.71 o 
  13   4   3      325.88      316.37      8.36 o 
  14   4   3     2026.18     2024.93     24.41 o 
  15   4   3      227.07      221.71      7.01 o 
  16   4   3        0.27        6.99      1.44 o 
  17   4   3      105.39      127.69      5.09 o 
  18   4   3     1676.38     1655.42     20.63 o 
  19   4   3       58.01       81.61      4.65 o 
  20   4   3     1385.78     1330.86     20.45 o 
  21   4   3        0.31       13.66      1.93 o 
  22   4   3      127.32      140.86      6.12 o 
  23   4   3       40.69       60.44      5.53 o 
  24   4   3      196.75      178.56     12.00 o 
  25   4   3       27.46       46.93      6.43 o 
  26   4   3      496.68      496.07     14.14 o 
  27   4   3       10.60       18.70      2.82 o 
  28   4   3      367.86      375.21     12.33 o 
  29   4   3       12.53       27.26      5.38 o 
  30   4   3        3.33       20.59      4.30 o 
   1   5   3       27.45       24.45      3.74 o 
   2   5   3      276.05      255.18      9.12 o 
   3   5   3        0.16        2.50      1.60 o 
   4   5   3       85.20       76.23      5.37 o 
   5   5   3        5.96        8.63      2.20 o 
   6   5   3       15.52       18.40      3.08 o 
   7   5   3      257.67      229.89      7.86 o 
   8   5   3       69.68       79.13      4.37 o 
   9   5   3       79.87       74.13      6.72 o 
  10   5   3        7.89       17.33      2.70 o 
  11   5   3      258.80      243.27      8.23 o 
  12   5   3       71.70       79.48      4.76 o 
  13   5   3       88.65      100.53      4.86 o 
  14   5   3      109.75       95.13      5.12 o 
  15   5   3       14.09       28.19      3.08 o 
  16   5   3        3.81        6.85      1.63 o 
  17   5   3       12.71       16.50      2.93 o 
  18   5   3       72.76       84.78      5.85 o 
  19   5   3        3.44       16.65      2.66 o 
  20   5   3       11.68       28.93      3.40 o 
  21   5   3      242.84      226.80      8.70 o 
  22   5   3        7.90       15.01      2.62 o 
  23   5   3       16.87       25.96      3.12 o 
  24   5   3       21.98       30.52      3.84 o 
  25   5   3       45.22       48.63      5.24 o 
  26   5   3       15.67       26.11      3.48 o 
  27   5   3        4.93       16.24      2.74 o 
   0   6   3      120.14      125.79     10.25 o 
   1   6   3       36.62       33.17      4.38 o 
   2   6   3      170.33      152.64      7.52 o 
   3   6   3       67.46       55.75      5.39 o 
   4   6   3       57.16       65.59      5.80 o 
   5   6   3      138.96      105.18      6.51 o 
   6   6   3      666.89      646.97     14.76 o 
   7   6   3        0.19        8.10      2.36 o 
   8   6   3       15.71       26.12      4.18 o 
   9   6   3      669.24      560.33     15.95 o 
  10   6   3      165.40      163.50      8.39 o 
  11   6   3      233.13      204.72      9.46 o 
  12   6   3      336.61      335.67     12.38 o 
  13   6   3        0.63        7.77      2.08 o 
  14   6   3      212.74      201.92      9.27 o 
  15   6   3       33.16       36.74      4.56 o 
  16   6   3        9.61       22.50      3.98 o 
  17   6   3      142.53      139.10     10.09 o 
  18   6   3      465.63      467.72     18.13 o 
  19   6   3       87.95      100.70      9.42 o 
  20   6   3      515.20      506.10     18.38 o 
  21   6   3       30.08       54.79      4.76 o 
  22   6   3        1.95       18.69      2.93 o 
  23   6   3        6.80       21.85      3.06 o 
   1   7   3       77.43       94.69      7.40 o 
   2   7   3       75.99       68.63      6.34 o 
   3   7   3        0.18        7.40      2.53 o 
   4   7   3       96.14       94.31      7.34 o 
   5   7   3      265.78      263.13      9.78 o 
   6   7   3        9.47       18.94      3.54 o 
   7   7   3      386.31      368.13     13.46 o 
   8   7   3        0.45        8.16      2.35 o 
   9   7   3       11.24       14.20      2.65 o 
  10   7   3        0.88        9.97      3.35 o 
  11   7   3      272.97      255.30     11.10 o 
  12   7   3       10.17       15.67      2.95 o 
  13   7   3      417.15      394.28     14.22 o 
  14   7   3        0.21       12.58      2.92 o 
  15   7   3      154.22      155.87     10.74 o 
  16   7   3       35.07       48.38      6.18 o 
  17   7   3       43.59       58.70      7.51 o 
   0   8   3       50.31       52.64      9.11 o 
   1   8   3        0.15        2.35      2.56 o 
   2   8   3        2.05        6.72      2.58 o 
   3   8   3        0.90       12.98      5.12 o 
   0   0   4     3948.78     3953.02     55.54 o 
   1   0   4       50.21       54.87      3.58 o 
   2   0   4        3.17        6.91      1.56 o 
   3   0   4      760.40      810.71     11.43 o 
   4   0   4      905.05      921.57     11.07 o 
   5   0   4     2461.75     2812.71     24.22 o 
   6   0   4      977.26      922.90     11.04 o 
   7   0   4      104.59      150.94      3.90 o 
   8   0   4     2014.69     2136.67     19.75 o 
   9   0   4      134.51      149.12      4.66 o 
  10   0   4       25.97       33.41      2.54 o 
  11   0   4      858.18      904.97     13.11 o 
  12   0   4     3729.61     4082.44     37.72 o 
  13   0   4     2299.60     2364.93     32.62 o 
  14   0   4     1099.18     1070.58     15.06 o 
  15   0   4      417.82      377.06     14.74 o 
  16   0   4        8.47       10.20      2.20 o 
  17   0   4      419.17      391.39     11.34 o 
  18   0   4      229.77      228.98     10.22 o 
  19   0   4      153.38      143.13      8.02 o 
  20   0   4      550.57      573.03     13.90 o 
  21   0   4     1099.27     1005.15     19.42 o 
  22   0   4       72.51       90.29      5.25 o 
  23   0   4     1267.45     1192.56     22.07 o 
  24   0   4       24.28       43.62      6.96 o 
  25   0   4        3.10       13.25      2.94 o 
  26   0   4      378.16      396.40     14.50 o 
  27   0   4      156.09      149.61     12.09 o 
  28   0   4       48.63       64.55      9.30 o 
  29   0   4       39.01       48.96      7.78 o 
  30   0   4      284.49      257.46     15.69 o 
  31   0   4      282.78      266.02     21.97 o 
  32   0   4      183.33      183.22     13.18 o 
  33   0   4        0.08       10.74      3.29 o 
   1   1   4      499.43      451.10      6.71 o 
   2   1   4       63.61       87.94      2.50 o 
   3   1   4      353.16      355.82      5.27 o 
   4   1   4      501.98      557.13      7.18 o 
   5   1   4      233.44      255.45      4.62 o 
   6   1   4       92.24       88.76      3.11 o 
   7   1   4      370.14      347.63      4.42 o 
   8   1   4        8.86       12.61      1.46 o 
   9   1   4      461.45      424.59      6.72 o 
  10   1   4        8.48        8.21      1.22 o 
  11   1   4       42.31       59.08      2.63 o 
  12   1   4      150.88      136.62      3.76 o 
  13   1   4      403.56      401.00      9.66 o 
  14   1   4        2.25        7.00      1.23 o 
  15   1   4       52.85       58.64      3.02 o 
  16   1   4      153.27      145.42      5.65 o 
  17   1   4        0.06        5.12      1.92 o 
  18   1   4        3.26        9.15      1.58 o 
  19   1   4        7.83       15.65      2.10 o 
  20   1   4      136.67      123.50      4.80 o 
  21   1   4      181.13      163.39      5.62 o 
  22   1   4        9.83       13.16      2.32 o 
  23   1   4        2.43        6.86      2.25 o 
  24   1   4        4.91       15.84      2.39 o 
  25   1   4      185.49      184.42      6.25 o 
  26   1   4        0.38        9.15      1.85 o 
  27   1   4       19.72       28.89      3.14 o 
  28   1   4       98.21      106.02      5.29 o 
  29   1   4        0.02        8.04      3.13 o 
  30   1   4        3.83       14.91      2.36 o 
  31   1   4        0.05        9.93      2.20 o 
  32   1   4        0.92       15.90      2.65 o 
  33   1   4       43.85       67.61      6.79 o 
   0   2   4      250.73      244.20      8.46 o 
   1   2   4      231.42      252.56      6.06 o 
   2   2   4       32.43       52.60      4.58 o 
   3   2   4     3019.73     3164.92     25.47 o 
   4   2   4       19.12       25.55      1.89 o 
   5   2   4      139.62      125.86      5.27 o 
   6   2   4     1381.25     1340.63     15.42 o 
   7   2   4      390.99      411.55      7.24 o 
   8   2   4      830.57      865.20     11.21 o 
   9   2   4     1070.23     1032.11     11.85 o 
  10   2   4      229.50      205.46      5.96 o 
  11   2   4      764.50      750.94      9.87 o 
  12   2   4     1181.01     1171.54     16.42 o 
  13   2   4      104.16      121.29      4.31 o 
  14   2   4      736.44      675.78     10.80 o 
  15   2   4      957.96      867.60     12.57 o 
  16   2   4        1.52       10.31      1.73 o 
  17   2   4     2280.39     2116.66     22.16 o 
  18   2   4      172.06      164.27      5.96 o 
  19   2   4        8.40       13.65      2.23 o 
  20   2   4      160.09      160.98      6.05 o 
  21   2   4      662.98      611.78     12.41 o 
  22   2   4       89.59      100.94      4.88 o 
  23   2   4      872.72      778.97     14.80 o 
  24   2   4       29.00       28.22      3.63 o 
  25   2   4      213.08      196.93      8.15 o 
  26   2   4      176.72      160.92      7.35 o 
  27   2   4       29.24       43.44      4.61 o 
  28   2   4       35.76       56.48      4.99 o 
  29   2   4      112.91      118.85      6.61 o 
  30   2   4      159.27      157.03      7.77 o 
  31   2   4      273.43      252.96     10.05 o 
  32   2   4      119.00      129.39      7.74 o 
   1   3   4     1517.32     1425.21     23.28 o 
   2   3   4     3343.01     3390.14     56.70 o 
   3   3   4     1039.11      962.37     22.94 o 
   4   3   4     1095.02     1045.19     16.95 o 
   5   3   4      773.78      695.36     14.46 o 
   6   3   4       21.29       21.52      2.58 o 
   7   3   4     1452.06     1401.48     18.13 o 
   8   3   4     1775.49     1787.17     20.56 o 
   9   3   4      685.27      670.30     12.16 o 
  10   3   4     2725.02     2647.27     27.46 o 
  11   3   4      216.16      221.08      6.58 o 
  12   3   4     1537.10     1482.33     19.12 o 
  13   3   4      516.24      485.17     11.21 o 
  14   3   4      321.19      311.79      7.57 o 
  15   3   4       25.69       40.05      3.75 o 
  16   3   4     3373.08     3245.64     33.50 o 
  17   3   4       19.78       45.71      5.99 o 
  18   3   4     1079.90     1024.26     15.21 o 
  19   3   4      233.38      221.03      6.57 o 
  20   3   4      126.46      126.73      5.68 o 
  21   3   4      286.34      253.25      8.08 o 
  22   3   4      374.32      347.57     10.91 o 
  23   3   4       49.55       53.63      5.11 o 
  24   3   4      536.58      476.78     13.28 o 
  25   3   4      561.20      542.18     14.62 o 
  26   3   4       85.69       97.83      7.00 o 
  27   3   4      193.85      175.93      7.94 o 
  28   3   4        7.40       13.41      2.10 o 
  29   3   4        0.52       10.26      2.03 o 
  30   3   4      114.97      131.49      6.85 o 
   0   4   4       78.36       81.47      8.23 o 
   1   4   4       92.36       93.46      5.61 o 
   2   4   4       69.46       67.59      5.22 o 
   3   4   4      215.64      209.71      7.29 o 
   4   4   4      177.06      169.02      6.55 o 
   5   4   4        2.24        5.83      1.79 o 
   6   4   4      516.21      468.17     11.05 o 
   7   4   4       15.40       19.97      2.76 o 
   8   4   4      100.61      110.43      5.28 o 
   9   4   4      411.66      343.92      9.97 o 
  10   4   4       65.42       79.47      5.23 o 
  11   4   4       14.50       19.22      2.97 o 
  12   4   4       11.65       12.53      2.24 o 
  13   4   4      157.45      134.57      6.21 o 
  14   4   4       65.91       70.89      5.34 o 
  15   4   4       80.25       83.97      4.56 o 
  16   4   4       18.03       26.30      3.28 o 
  17   4   4       48.09       53.12      4.21 o 
  18   4   4        6.19       14.54      1.97 o 
  19   4   4       18.47       35.64      3.47 o 
  20   4   4        0.42        7.27      1.39 o 
  21   4   4       14.41       25.88      3.63 o 
  22   4   4       86.87      100.41      6.20 o 
  23   4   4      156.54      143.78      7.15 o 
  24   4   4       11.05       18.74      2.66 o 
  25   4   4        3.82       13.85      2.05 o 
  26   4   4        9.91       23.66      3.02 o 
  27   4   4        8.40       14.06      2.24 o 
  28   4   4        9.68       23.71      3.01 o 
   1   5   4     1039.19      947.04     19.17 o 
   2   5   4        8.13        5.71      1.98 o 
   3   5   4      268.95      229.47      8.91 o 
   4   5   4       23.33       17.38      3.03 o 
   5   5   4      275.44      251.20      9.36 o 
   6   5   4      414.25      383.86     11.67 o 
   7   5   4     1266.56     1103.24     19.23 o 
   8   5   4      456.00      436.36     13.43 o 
   9   5   4      212.90      194.22      7.90 o 
  10   5   4       47.17       63.59      5.41 o 
  11   5   4      192.23      169.89      7.36 o 
  12   5   4       22.29       27.50      3.68 o 
  13   5   4      160.29      159.85      7.17 o 
  14   5   4      189.15      190.83      7.80 o 
  15   5   4       44.75       49.13      4.72 o 
  16   5   4      451.60      416.98     12.00 o 
  17   5   4       84.82       94.92      5.83 o 
  18   5   4      215.51      202.56      8.12 o 
  19   5   4      371.15      346.02     12.65 o 
  20   5   4       71.89       84.62      6.55 o 
  21   5   4       33.16       42.73      4.79 o 
  22   5   4      187.64      180.40      8.76 o 
  23   5   4       18.73       30.85      4.86 o 
  24   5   4       22.89       41.78      6.39 o 
  25   5   4      244.39      240.04     12.86 o 
   0   6   4      109.68      122.82     11.30 o 
   1   6   4       10.61       11.82      2.65 o 
   2   6   4       20.07       21.94      3.73 o 
   3   6   4       66.15       57.37      5.64 o 
   4   6   4      132.92      122.62      6.98 o 
   5   6   4        0.12        5.55      1.93 o 
   6   6   4      122.53      111.43      7.33 o 
   7   6   4       30.53       34.71      5.02 o 
   8   6   4        3.26       10.31      2.91 o 
   9   6   4       36.20       43.48      5.45 o 
  10   6   4        4.20       11.57      2.64 o 
  11   6   4       61.51       52.20      5.83 o 
  12   6   4       94.27      105.21      7.59 o 
  13   6   4       60.82       80.46      7.23 o 
  14   6   4      214.08      179.56      9.14 o 
  15   6   4       53.89       64.84      6.46 o 
  16   6   4       27.29       39.22      5.13 o 
  17   6   4        1.53        6.04      2.25 o 
  18   6   4      132.64      138.96      9.67 o 
  19   6   4        7.41       18.24      4.60 o 
  20   6   4       62.12       84.91      7.49 o 
  21   6   4       65.24       69.78      6.80 o 
   1   7   4      131.89      131.62      8.53 o 
   2   7   4       46.78       57.63      6.15 o 
   3   7   4       10.57       14.86      3.45 o 
   4   7   4       15.04       18.65      4.64 o 
   5   7   4       23.75       28.08      4.79 o 
   6   7   4       45.78       47.52      5.84 o 
   7   7   4      145.40      130.91      8.92 o 
   8   7   4      165.64      166.97      9.76 o 
   9   7   4       31.81       26.84      4.53 o 
  10   7   4       88.54      114.02      8.33 o 
  11   7   4       40.00       40.77      5.71 o 
  12   7   4        2.94        9.59      2.65 o 
  13   7   4       50.39       62.96      6.97 o 
   1   1   5      381.21      373.30      6.70 o 
   2   1   5     2435.39     2451.63     20.81 o 
   3   1   5     1449.91     1525.62     15.14 o 
   4   1   5     1295.00     1196.12     15.48 o 
   5   1   5       25.58       49.92      3.34 o 
   6   1   5      636.54      599.40      8.02 o 
   7   1   5      189.88      207.31      4.52 o 
   8   1   5      178.00      182.63      4.86 o 
   9   1   5      490.21      488.07      7.50 o 
  10   1   5      942.21      996.00     11.45 o 
  11   1   5      734.71      751.10      9.80 o 
  12   1   5      210.36      200.55      5.28 o 
  13   1   5       89.33      100.28      3.94 o 
  14   1   5      786.49      769.16     11.11 o 
  15   1   5      340.86      305.29      7.47 o 
  16   1   5      605.65      572.23     10.63 o 
  17   1   5       28.96       29.30      3.18 o 
  18   1   5       16.62       20.59      2.70 o 
  19   1   5      494.53      426.04     10.41 o 
  20   1   5      276.80      260.46      8.10 o 
  21   1   5      132.90      121.16      5.56 o 
  22   1   5      926.51      844.02     15.76 o 
  23   1   5       23.06       45.12      5.14 o 
  24   1   5      295.26      276.67      8.70 o 
  25   1   5        0.12       14.25      1.99 o 
  26   1   5       47.38       57.94      4.71 o 
  27   1   5       13.16       30.87      3.65 o 
  28   1   5      794.79      743.01     19.24 o 
  29   1   5       61.53       88.58      6.79 o 
  30   1   5      464.54      426.46     15.35 o 
  31   1   5       15.73       34.14      3.64 o 
   0   2   5      150.89      160.78      7.36 o 
   1   2   5      357.57      331.34      7.58 o 
   2   2   5        3.06       12.84      1.77 o 
   3   2   5     2382.22     2371.11     33.45 o 
   4   2   5        1.55       15.70      1.77 o 
   5   2   5     1662.81     1628.23     34.39 o 
   6   2   5        8.94       16.80      2.30 o 
   7   2   5       51.35       54.17      3.54 o 
   8   2   5       16.60       22.28      2.53 o 
   9   2   5     1736.55     1688.70     31.05 o 
  10   2   5        1.45       12.00      2.74 o 
  11   2   5     2390.41     2277.27     25.30 o 
  12   2   5       25.24       39.33      3.49 o 
  13   2   5        0.23        8.85      2.03 o 
  14   2   5      177.75      161.74      6.03 o 
  15   2   5       59.77       70.53      4.06 o 
  16   2   5       71.46       68.31      3.75 o 
  17   2   5      160.36      159.26      5.98 o 
  18   2   5       35.56       52.72      3.96 o 
  19   2   5      614.62      529.54     11.60 o 
  20   2   5        0.67        8.58      1.75 o 
  21   2   5        1.71       10.27      1.98 o 
  22   2   5       76.32       89.32      4.96 o 
  23   2   5      281.71      270.50      7.88 o 
  24   2   5       52.30       57.26      4.27 o 
  25   2   5        5.00       18.47      3.32 o 
  26   2   5        0.01       19.33      2.52 o 
  27   2   5       69.96      103.40      6.46 o 
  28   2   5       12.58       27.33      3.54 o 
  29   2   5       10.92       26.75      3.21 o 
  30   2   5       49.38       60.04      5.48 o 
   1   3   5       40.39       45.25      3.90 o 
   2   3   5      316.45      326.93      7.90 o 
   3   3   5       10.34       19.37      2.61 o 
   4   3   5     1998.88     1967.86     24.53 o 
   5   3   5      265.70      281.46      8.10 o 
   6   3   5      996.99      965.06     15.85 o 
   7   3   5      213.49      191.14      8.16 o 
   8   3   5      530.01      505.24      9.45 o 
   9   3   5       24.51       39.36      4.02 o 
  10   3   5      548.17      494.56     11.72 o 
  11   3   5        1.61        6.28      1.66 o 
  12   3   5      194.01      187.33      7.53 o 
  13   3   5       62.41       73.68      4.96 o 
  14   3   5        2.36        6.26      1.86 o 
  15   3   5       65.53       73.42      4.31 o 
  16   3   5      169.10      148.55      5.69 o 
  17   3   5        2.48       11.29      2.05 o 
  18   3   5       44.34       59.34      4.06 o 
  19   3   5       76.26       92.78      6.46 o 
  20   3   5        4.73       11.76      2.38 o 
  21   3   5        0.70        6.82      1.98 o 
  22   3   5      116.15      111.29      6.31 o 
  23   3   5        6.05       17.68      2.50 o 
  24   3   5       69.61       74.64      5.44 o 
  25   3   5        1.17       11.85      1.94 o 
  26   3   5        8.51       19.69      2.86 o 
  27   3   5        5.48       17.02      2.49 o 
  28   3   5      111.14      133.84      7.19 o 
   0   4   5       43.84       63.30      7.77 o 
   1   4   5      174.35      171.04      7.72 o 
   2   4   5        3.48       10.62      2.60 o 
   3   4   5     2163.05     2094.16     28.28 o 
   4   4   5       21.22       35.61      4.11 o 
   5   4   5     1511.90     1392.97     21.60 o 
   6   4   5        0.53        5.57      2.15 o 
   7   4   5       92.70       91.95      5.20 o 
   8   4   5       37.22       40.41      4.48 o 
   9   4   5     2228.15     2101.55     29.02 o 
  10   4   5        3.14       14.49      2.94 o 
  11   4   5     1392.76     1313.67     22.03 o 
  12   4   5        0.00        7.21      2.12 o 
  13   4   5        1.22        3.22      2.38 o 
  14   4   5        6.44       13.99      2.40 o 
  15   4   5      349.86      322.02     10.23 o 
  16   4   5        6.98       19.03      2.97 o 
  17   4   5      827.39      768.07     18.84 o 
  18   4   5       78.32       79.40      5.46 o 
  19   4   5      152.35      142.29      6.63 o 
  20   4   5       89.05       99.47      7.83 o 
  21   4   5      117.23      133.96      6.92 o 
  22   4   5        0.62       16.88      2.85 o 
  23   4   5      260.82      248.84     11.21 o 
  24   4   5       21.93       32.35      4.46 o 
  25   4   5       61.95       75.81      7.50 o 
  26   4   5        9.66       28.32      7.09 o 
   1   5   5       23.81       29.71      4.26 o 
   2   5   5      112.90      109.35      6.77 o 
   3   5   5       25.54       23.68      3.87 o 
   4   5   5        0.06        4.20      1.76 o 
   5   5   5       35.70       39.18      4.66 o 
   6   5   5      115.21       94.11      7.63 o 
   7   5   5       54.21       52.20      5.20 o 
   8   5   5       21.11       21.40      3.26 o 
   9   5   5       24.32       21.65      3.31 o 
  10   5   5        0.19        4.83      2.01 o 
  11   5   5      104.11       88.44      6.60 o 
  12   5   5        0.88        7.45      1.98 o 
  13   5   5       10.61       14.91      2.45 o 
  14   5   5       32.19       43.33      4.73 o 
  15   5   5        2.05        9.27      2.00 o 
  16   5   5       83.94       83.20      6.37 o 
  17   5   5        3.59        7.68      1.87 o 
  18   5   5        0.02        7.78      1.88 o 
  19   5   5        2.10       10.34      2.27 o 
  20   5   5      163.30      161.77      8.44 o 
  21   5   5       23.40       28.25      5.99 o 
  22   5   5       48.00       62.85      7.76 o 
   0   6   5        5.15       12.91      4.71 o 
   1   6   5       17.63       19.78      3.87 o 
   2   6   5        0.02        5.31      2.27 o 
   3   6   5      191.05      185.30     12.32 o 
   4   6   5       10.03       18.17      4.62 o 
   5   6   5       83.61       85.35      8.16 o 
   6   6   5        8.73        4.89      2.51 o 
   7   6   5      108.24      117.09      8.30 o 
   8   6   5       21.49       21.08      4.20 o 
   9   6   5      358.89      324.65     12.80 o 
  10   6   5        5.72       10.44      2.77 o 
  11   6   5       97.43      121.11      8.99 o 
  12   6   5        0.10        7.73      2.61 o 
  13   6   5       13.15       20.31      3.66 o 
  14   6   5       11.03        9.02      2.89 o 
  15   6   5      262.51      271.38     11.75 o 
  16   6   5        0.73       10.44      2.73 o 
  17   6   5      195.50      192.52      8.65 o 
   1   7   5       28.70       30.18      5.02 o 
   2   7   5      242.64      219.33     12.22 o 
   3   7   5        9.04       15.11      4.15 o 
   4   7   5      507.60      462.38     17.70 o 
   5   7   5       15.32       26.17      4.83 o 
   6   7   5       41.73       65.82      7.20 o 
   7   7   5        0.04        6.01      2.79 o 
   0   0   6     1665.99     1712.20     34.93 o 
   1   0   6      282.33      301.21      9.04 o 
   2   0   6       88.62       90.89      4.96 o 
   3   0   6       40.60       48.00      4.11 o 
   4   0   6      112.08      106.48      6.12 o 
   5   0   6        4.53       10.37      1.86 o 
   6   0   6      516.16      470.99     13.98 o 
   7   0   6      167.36      156.78      7.84 o 
   8   0   6      420.77      421.09     13.33 o 
   9   0   6      220.43      211.34     15.54 o 
  10   0   6       21.99       33.97      7.95 o 
  11   0   6      193.90      193.73      7.58 o 
  12   0   6      495.61      448.46     14.33 o 
  13   0   6      536.73      486.64     15.18 o 
  14   0   6      653.56      606.86     17.24 o 
  15   0   6      204.28      207.98      9.84 o 
  16   0   6      196.44      181.94      9.31 o 
  17   0   6       50.67       55.59      7.50 o 
  18   0   6       69.76       86.90      8.22 o 
  19   0   6       14.57       17.38      3.43 o 
  20   0   6       52.70       81.40      7.72 o 
  21   0   6       30.04       49.44     10.49 o 
  22   0   6        4.28       11.61      3.43 o 
  23   0   6       41.93       77.45      9.08 o 
  24   0   6      279.80      249.68     12.18 o 
  25   0   6        0.33       14.58      3.81 o 
  26   0   6      188.53      181.95     15.93 o 
  27   0   6      186.07      225.42     11.83 o 
  28   0   6        3.22       22.01      4.76 o 
   1   1   6      199.03      205.09      5.23 o 
   2   1   6      105.98      119.42      4.69 o 
   3   1   6        9.05       17.63      1.85 o 
   4   1   6      113.14      124.44      4.35 o 
   5   1   6        5.34       15.26      1.78 o 
   6   1   6       87.76       88.41      4.23 o 
   7   1   6      127.61      121.37      4.90 o 
   8   1   6      100.17      103.34      4.78 o 
   9   1   6      203.29      197.31      6.36 o 
  10   1   6       26.67       45.47      3.15 o 
  11   1   6       15.75       37.70      5.34 o 
  12   1   6       18.49       40.08      5.47 o 
  13   1   6        1.00        6.86      2.52 o 
  14   1   6       14.02       12.80      2.97 o 
  15   1   6       35.32       42.97      5.09 o 
  16   1   6       59.52       57.60      4.78 o 
  17   1   6       42.26       47.29      4.83 o 
  18   1   6        1.47        6.25      2.03 o 
  19   1   6        1.44        7.97      2.49 o 
  20   1   6        2.62        5.89      2.29 o 
  21   1   6        8.07       16.98      2.86 o 
  22   1   6        4.96       13.75      3.09 o 
  23   1   6       22.50       25.68      4.50 o 
  24   1   6        1.88       12.01      2.71 o 
  25   1   6       32.75       60.33      4.57 o 
  26   1   6        1.05       12.88      2.26 o 
  27   1   6        1.29       10.34      2.75 o 
  28   1   6        9.91       28.24      4.48 o 
   0   2   6     1994.12     2104.99     29.03 o 
   1   2   6       13.37       34.64      3.94 o 
   2   2   6      588.50      561.85     10.11 o 
   3   2   6      301.36      262.45      6.71 o 
   4   2   6       53.12       69.28      3.69 o 
   5   2   6      396.53      377.67      8.18 o 
   6   2   6     1815.89     1762.03     21.83 o 
   7   2   6       52.63       69.57      4.66 o 
   8   2   6     1294.19     1267.63     16.62 o 
   9   2   6     1051.95      986.70     15.86 o 
  10   2   6        0.01       11.41      2.23 o 
  11   2   6      486.60      450.89     11.53 o 
  12   2   6      643.41      611.46     13.70 o 
  13   2   6       35.95       49.24      4.36 o 
  14   2   6      930.68      861.95     15.42 o 
  15   2   6      228.37      207.40      8.25 o 
  16   2   6        7.44       11.68      3.22 o 
  17   2   6      114.63      120.11      7.03 o 
  18   2   6       80.00       95.21      6.40 o 
  19   2   6       66.70       76.82      5.80 o 
  20   2   6      273.64      241.74     11.13 o 
  21   2   6       12.05       20.05      2.90 o 
  22   2   6       45.53       49.73      5.12 o 
  23   2   6       88.22       98.22      7.15 o 
  24   2   6       72.33       86.00      6.82 o 
  25   2   6       49.15       64.98      5.81 o 
  26   2   6      175.42      168.39      8.98 o 
  27   2   6       50.90       69.45      6.88 o 
   1   3   6     2968.59     2866.82     30.30 o 
   2   3   6     1196.91     1159.87     17.12 o 
   3   3   6      350.88      339.68      8.65 o 
   4   3   6     1918.10     1833.36     24.75 o 
   5   3   6      614.15      612.23     13.05 o 
   6   3   6      716.30      690.62     14.92 o 
   7   3   6     2733.35     2603.29     28.69 o 
   8   3   6        4.82       18.49      3.49 o 
   9   3   6     1187.28     1113.34     19.35 o 
  10   3   6      746.93      662.41     21.91 o 
  11   3   6      190.82      192.87      7.51 o 
  12   3   6      316.43      294.02      9.40 o 
  13   3   6      463.31      426.52     11.52 o 
  14   3   6        0.46        7.72      2.18 o 
  15   3   6      141.53      120.31      6.21 o 
  16   3   6       50.35       64.50      4.81 o 
  17   3   6        8.01        8.33      2.61 o 
  18   3   6       54.69       49.18      6.68 o 
  19   3   6      274.98      256.25      9.74 o 
  20   3   6       18.25       33.76      4.52 o 
  21   3   6      197.69      166.84      8.79 o 
  22   3   6       52.53       75.46      6.32 o 
  23   3   6       24.93       36.25      4.75 o 
  24   3   6       76.00       85.50      6.39 o 
  25   3   6      321.58      309.61     13.28 o 
   0   4   6       22.13       18.06      4.67 o 
   1   4   6        9.12       11.64      2.32 o 
   2   4   6        1.67        7.05      1.97 o 
   3   4   6        0.27        5.44      2.00 o 
   4   4   6      134.92      111.15      6.55 o 
   5   4   6       99.27       99.86      6.32 o 
   6   4   6       50.14       56.09      5.77 o 
   7   4   6       28.36       39.72      4.68 o 
   8   4   6       75.13       73.90      5.59 o 
   9   4   6       89.72       81.11      5.84 o 
  10   4   6       31.07       32.44      4.29 o 
  11   4   6        0.94       10.39      2.29 o 
  12   4   6       16.37       22.22      3.38 o 
  13   4   6       32.75       44.15      4.93 o 
  14   4   6       15.47       17.76      3.15 o 
  15   4   6        5.73       13.34      2.74 o 
  16   4   6       12.42       15.95      3.66 o 
  17   4   6        1.28       10.66      2.45 o 
  18   4   6       47.08       52.21      6.02 o 
  19   4   6        1.79        9.21      2.52 o 
  20   4   6        2.22       12.88      2.63 o 
  21   4   6       44.73       68.52      8.09 o 
  22   4   6        1.48       16.11      4.79 o 
   1   5   6      493.05      502.94     15.02 o 
   2   5   6       36.50       51.20      5.68 o 
   3   5   6      196.06      179.91      8.76 o 
   4   5   6      261.59      214.65     11.90 o 
   5   5   6      229.88      226.57     11.50 o 
   6   5   6      181.58      167.93      8.70 o 
   7   5   6      491.56      472.53     13.61 o 
   8   5   6        8.20       12.98      2.92 o 
   9   5   6       75.84       96.58      6.74 o 
  10   5   6       18.17       24.68      4.06 o 
  11   5   6        6.51       11.18      2.38 o 
  12   5   6        2.03        7.40      2.08 o 
  13   5   6       70.89       98.97      6.91 o 
  14   5   6       14.64       20.11      3.57 o 
  15   5   6       26.11       34.15      4.56 o 
  16   5   6        4.05       10.24      2.34 o 
  17   5   6       67.99       96.09      7.12 o 
  18   5   6       52.94       63.08      5.86 o 
   0   6   6       35.64       48.66      8.52 o 
   1   6   6        1.67        7.67      2.32 o 
   2   6   6       21.54       29.75      5.38 o 
   3   6   6        1.36        6.94      4.06 o 
   4   6   6       41.96       37.47      5.90 o 
   5   6   6       12.82       20.76      4.17 o 
   6   6   6       40.42       46.67      6.14 o 
   7   6   6       19.59       23.39      4.24 o 
   8   6   6        0.27        3.81      2.34 o 
   9   6   6        4.45       10.99      2.96 o 
  10   6   6        0.04        4.95      2.34 o 
  11   6   6        1.03        4.58      2.41 o 
   1   1   7      619.68      586.06     11.72 o 
   2   1   7      714.19      710.02     13.14 o 
   3   1   7      249.64      244.45      7.43 o 
   4   1   7     1017.99      966.92     15.83 o 
   5   1   7      237.39      236.63      7.36 o 
   6   1   7      533.90      509.83     11.17 o 
   7   1   7      839.51      783.68     14.23 o 
   8   1   7        3.65       23.97      2.88 o 
   9   1   7      269.42      245.42      9.74 o 
  10   1   7      224.21      211.67      8.08 o 
  11   1   7      599.37      585.61     13.97 o 
  12   1   7      423.66      345.76     12.40 o 
  13   1   7      413.74      363.96     12.98 o 
  14   1   7        0.01        2.61      2.37 o 
  15   1   7       99.25       98.72      8.10 o 
  16   1   7       12.02       11.99      3.28 o 
  17   1   7      105.89      120.97      8.94 o 
  18   1   7        3.04        4.68      2.89 o 
  19   1   7      346.21      309.31     12.69 o 
  20   1   7       12.12       19.40      3.76 o 
  21   1   7      154.80      163.33      8.53 o 
  22   1   7       41.92       57.02      6.33 o 
  23   1   7       53.48       60.88      5.28 o 
  24   1   7       10.76       19.30      3.30 o 
   0   2   7      733.66      687.93     18.49 o 
   1   2   7       68.18       81.84      4.79 o 
   2   2   7      154.79      160.98      5.96 o 
   3   2   7       52.82       65.56      4.49 o 
   4   2   7      206.20      202.83      6.82 o 
   5   2   7       49.47       61.10      4.12 o 
   6   2   7      457.33      443.68     10.44 o 
   7   2   7       23.06       35.95      3.40 o 
   8   2   7      380.30      352.47     10.64 o 
   9   2   7      151.22      140.83      6.75 o 
  10   2   7       27.46       33.56      4.12 o 
  11   2   7       23.40       35.56      4.17 o 
  12   2   7      622.07      597.75     14.46 o 
  13   2   7       21.31       42.21      5.61 o 
  14   2   7      507.38      487.62     15.42 o 
  15   2   7        0.82        5.74      2.68 o 
  16   2   7       33.22       28.30      4.91 o 
  17   2   7        3.22       11.55      2.73 o 
  18   2   7       21.49       36.78      4.67 o 
  19   2   7        0.00        5.61      2.13 o 
  20   2   7      118.84      134.37      7.77 o 
  21   2   7       37.81       44.59      5.37 o 
  22   2   7       62.62       73.54      6.05 o 
  23   2   7       20.43       35.54      5.01 o 
   1   3   7      294.25      273.78      8.12 o 
   2   3   7        3.34       17.80      2.42 o 
   3   3   7      158.41      155.17      5.94 o 
   4   3   7       55.97       72.05      4.57 o 
   5   3   7      107.44      113.95      5.31 o 
   6   3   7      107.64       98.11      5.61 o 
   7   3   7      640.63      572.36     13.98 o 
   8   3   7       18.14       26.10      3.61 o 
   9   3   7       70.10       88.52      5.91 o 
  10   3   7        7.11       15.70      2.76 o 
  11   3   7       53.90       57.71      5.38 o 
  12   3   7        2.11        5.61      1.76 o 
  13   3   7      104.91      112.14      6.89 o 
  14   3   7        0.58        4.38      1.72 o 
  15   3   7       60.47       65.50      6.77 o 
  16   3   7        6.31        9.18      3.57 o 
  17   3   7       24.70       25.84      5.08 o 
  18   3   7        0.64        4.36      3.03 o 
  19   3   7       55.36       58.47      7.05 o 
  20   3   7        7.06        9.83      3.49 o 
  21   3   7       15.08       17.21      4.64 o 
   0   4   7      418.10      374.43     18.45 o 
   1   4   7       17.36       23.95      3.53 o 
   2   4   7      143.82      131.11      7.24 o 
   3   4   7      189.15      177.97      7.94 o 
   4   4   7      116.24      114.42      7.32 o 
   5   4   7      167.98      164.99      8.73 o 
   6   4   7      877.59      778.48     17.66 o 
   7   4   7        0.14        9.50      2.69 o 
   8   4   7      416.40      363.83     11.85 o 
   9   4   7      103.37      114.12      7.24 o 
  10   4   7       44.28       63.84      7.25 o 
  11   4   7       79.83       97.20      7.27 o 
  12   4   7      762.73      673.91     25.67 o 
  13   4   7        8.81       21.11      3.75 o 
  14   4   7      656.21      584.39     17.45 o 
  15   4   7        5.08       17.86      3.78 o 
  16   4   7       15.68       20.52      5.59 o 
  17   4   7       22.95       34.88      5.99 o 
   1   5   7       12.35       21.16      3.56 o 
   2   5   7       69.20       72.83      6.86 o 
   3   5   7        0.11        6.88      2.79 o 
   4   5   7       77.66       68.48      8.20 o 
   5   5   7        6.94       14.89      3.86 o 
   6   5   7        0.97        8.11      2.57 o 
   7   5   7        0.14        4.85      2.02 o 
   8   5   7       12.28       14.12      2.93 o 
   9   5   7        0.00        4.54      2.26 o 
  10   5   7        7.67       14.76      3.04 o 
  11   5   7        9.52       19.24      3.59 o 
  12   5   7       49.85       44.81      5.44 o 
   0   0   8      475.00      451.10     27.00 o 
   1   0   8       54.17       82.14      8.55 o 
   2   0   8      221.05      232.47     13.20 o 
   3   0   8      469.91      475.03     19.57 o 
   4   0   8       15.38       39.33      4.89 o 
   5   0   8      199.48      192.97      9.84 o 
   6   0   8      170.17      162.49      8.95 o 
   7   0   8      112.00      114.79      7.44 o 
   8   0   8      374.48      382.06     17.19 o 
   9   0   8     1897.69     1797.39     44.22 o 
  10   0   8      222.57      197.06     13.23 o 
  11   0   8     1044.56      989.89     32.07 o 
  12   0   8       18.32       33.88      7.17 o 
  13   0   8      303.55      286.43     17.29 o 
  14   0   8       63.50       54.59      9.57 o 
  15   0   8      486.99      459.78     22.47 o 
  16   0   8       71.40       81.81     11.30 o 
  17   0   8      499.32      470.61     23.34 o 
  18   0   8      171.82      155.34     14.42 o 
  19   0   8      258.69      226.66     18.03 o 
   1   1   8       27.88       29.03      3.52 o 
   2   1   8      102.33      105.85      6.22 o 
   3   1   8        0.04        8.68      2.21 o 
   4   1   8       59.64       76.64      5.50 o 
   5   1   8        0.62        7.75      1.45 o 
   6   1   8        0.01        6.56      1.29 o 
   7   1   8       26.67       29.98      3.20 o 
   8   1   8        0.14        7.12      2.33 o 
   9   1   8        0.74        5.29      1.89 o 
  10   1   8       52.46       63.94      5.02 o 
  11   1   8        3.06        6.32      2.58 o 
  12   1   8       20.19       22.57      3.97 o 
  13   1   8        0.04        3.38      2.07 o 
  14   1   8       84.26       81.98      8.04 o 
  15   1   8        1.42        6.31      2.99 o 
  16   1   8       33.21       34.74      5.79 o 
  17   1   8        6.75       11.13      3.89 o 
  18   1   8        0.35        2.88      3.00 o 
  19   1   8       11.52        7.37      3.40 o 
   0   2   8       33.19       41.12     10.01 o 
   1   2   8        4.95       14.33      2.17 o 
   2   2   8        5.60       14.17      2.00 o 
   3   2   8      228.98      231.10      8.42 o 
   4   2   8       52.91       61.43      4.97 o 
   5   2   8      174.81      157.75      6.84 o 
   6   2   8       51.60       60.44      5.76 o 
   7   2   8      112.34      127.42      6.51 o 
   8   2   8        2.31       14.97      2.59 o 
   9   2   8      921.82      877.60     18.64 o 
  10   2   8       28.23       43.01      4.68 o 
  11   2   8      384.67      357.17     11.64 o 
  12   2   8      128.59      127.75      8.82 o 
  13   2   8       65.44       96.32      8.27 o 
  14   2   8       72.05       91.60      8.20 o 
  15   2   8      313.66      300.55     12.85 o 
  16   2   8        0.18       10.16      3.47 o 
  17   2   8      324.10      317.97     13.61 o 
   1   3   8       59.90       81.56      5.76 o 
   2   3   8      437.02      416.42     11.89 o 
   3   3   8        0.11       13.57      2.55 o 
   4   3   8      567.19      524.78     15.45 o 
   5   3   8      119.11      129.21      7.33 o 
   6   3   8       47.12       67.09      6.20 o 
   7   3   8      108.08      116.86      7.67 o 
   8   3   8       69.18       93.72      6.96 o 
   9   3   8       15.92       30.38      3.97 o 
  10   3   8      349.50      333.29     13.94 o 
  11   3   8       74.68       88.14      6.18 o 
  12   3   8       79.30       79.87      5.84 o 
  13   3   8      234.40      207.82     14.98 o 
  14   3   8      211.01      214.84     10.70 o 
   0   4   8        3.12        8.53      2.41 o 
   1   4   8       15.35       17.47      2.48 o 
   2   4   8        3.55        7.03      3.60 o 
   3   4   8        1.22        6.97      2.73 o 
   4   4   8        0.04        8.22      1.70 o 
   5   4   8        5.40       10.08      1.96 o 
   6   4   8        0.64        5.92      1.95 o 
   7   4   8       13.46       20.58      3.64 o 
   8   4   8        0.20        5.34      2.72 o 
   9   4   8        4.60       10.03      3.32 o 
   1   1   9      320.52      318.01     11.88 o 
   2   1   9      153.53      163.34      8.04 o 
   3   1   9       90.22      106.58      6.67 o 
   4   1   9      108.79      129.77      6.95 o 
   5   1   9      108.68      125.91      7.01 o 
   6   1   9       11.60       23.24      3.32 o 
   7   1   9      512.73      472.06     15.11 o 
   8   1   9      148.84      160.74      8.25 o 
   9   1   9      165.36      162.40      9.98 o 
  10   1   9      236.55      225.17     10.65 o 
   0   2   9        0.16       12.54      2.64 o 
   1   2   9       15.62       23.73      3.06 o 
   2   2   9       13.22       31.06      3.47 o 
   3   2   9       65.12       83.96     10.34 o 
   4   2   9       88.62      100.13      8.60 o 
   5   2   9        9.66       19.76      3.05 o 
   6   2   9       23.54       36.24      4.43 o 
   7   2   9        8.42       20.62      3.46 o 
                                                 
